# Supplementary material for: Holocene winter climate variability in Central and Eastern Europe
Source: Sci Rep. 2017 Apr 26;7:1196. doi: 10.1038/s41598-017-01397-w (PMC5430645; doi:10.1038/s41598-017-01397-w)
Supplement: Supplementary file 1 — Dataset 1 [file 41598_2017_1397_MOESM1_ESM.xls]

## Sheet: Raw 14C
Results of radiocarbon analysis of organic matter from the ice block in Scărișoara Ice Cave, Romania
Sample name	Lab #	Original depth (cm)	14C age (year BP±1s)	Remark
Surface	non 14C	24	90 ± 20 cal BP	based on ice level measurements, see the article
SCL22	Poz-28925	72	355 ± 30 BP	TOC
SCL23	Poz-00000	150	>0 BP	NO
SCL24	Poz-28933	431	705 ± 30 BP	TOC
N14	Poz-00000	476.5	>0 BP	NO
SCL27	Poz-28928	497	630 ± 50 BP	TOC, 0.11mgC
SCL25	Poz-28926	675	1140 ± 35 BP	TOC, 0.25mgC
N3	Poz-28883	682.5	1110 ± 50 BP	TOC, 0.18mgC
SCL26	Poz-28927	709.5	1220 ± 30 BP	TOC
N15	Poz-00000	726	>0 BP	NO
SCL11	Poz-28920	735	65 ± 30 BP	TOC
N17	Poz-28916	880	1380 ± 40 BP	TOC, 0.15mgC
N2	Poz-28882	968	1730 ± 50 BP	TOC, 0.2mgC
SCL12	Poz-00000	974	>0 BP	NO
N7	Poz-00000	991	>0 BP	NO
N16	Poz-28914	1012.5	1705 ± 30 BP	TOC, 0.30mgC
N12	Poz-28912	1031	1800 ± 30 BP	TOC
N9	Poz-28888	1039	1985 ± 35 BP	TOC, 0.43mgC
SCL14	Poz-00000	1039	>0 BP	NO
N10	Poz-28910	1065	2065 ± 30 BP	TOC
SCL15	Poz-28930	1085	6020 ± 50 BP	TOC, 0.60mgC
N8	Poz-28887	1143	2390 ± 60 BP	TOC, 0.33mgC
N19	Poz-28918	1154	2490 ± 40 BP	TOC, 0.25mgC
SCL16	Poz-28931	1195	2365 ± 30 BP	TOC
N11	Poz-28911	1522	4170 ± 40 BP	TOC, 0.37mgC
SCL17	Poz-28932	1530	4240 ± 50 BP	TOC, 0.25mgC
N4	Poz-28884	1541	4190 ± 60 BP	TOC, 0.2mgC
SCL18	Poz-28921	1545	4220 ± 40 BP	TOC, 0.27mgC
SCL19	Poz-28922	1686	4160 ± 50 BP	TOC, 0.19mgC
N5	Poz-28885	1690	4090 ± 120 BP	TOC, 0.07mgC
N6	Poz-28886	1752	5820 ± 100 BP	TOC, 0.11mgC
SCL20	Poz-28923	1925	7360 ± 70 BP	TOC, 0.15mgC
N13	Poz-28913	1928	7300 ± 90 BP	TOC, 0.10mgC
N18	Poz-28917	2068.5	7990 ± 90 BP	TOC, 0.09mgC
N1	Poz-28881	2150	1680 ± 50 BP	TOC, 0.18mgC
SCL21	Poz-28924	2220	9110 ± 50 BP	TOC
