# Supplementary material for: Holocene winter climate variability in Central and Eastern Europe
Source: Sci Rep. 2017 Apr 26;7:1196. doi: 10.1038/s41598-017-01397-w (PMC5430645; doi:10.1038/s41598-017-01397-w)
Supplement: Supplementary file 2 — Dataset 2 [file 41598_2017_1397_MOESM2_ESM.xls]

## Sheet: modeled ages
Results of age-depth modeling, Scărișoara Ice Cave, Romania
Depth	min	max	median	wmean (single best model used in this work)
cm below surface	cal BP	cal BP	cal BP	cal BP
24	27	147	87	88
26	35	159	95	97
27.5	40	168	101	103
29	44	179	106	110
30.5	49	189	111	116
32	52	201	115	122
33	54	209	117	126
34.5	57	220	120	133
36	59	233	123	139
37.5	61	245	126	145
39	63	257	129	151
40.5	64	269	132	157
42	66	282	135	164
43.5	68	295	138	170
45	68	309	141	176
45.5	70	313	143	178
46.5	69	323	145	182
51.5	76	357	154	199
52	77	357	154	199
52.5	78	357	155	200
53	80	358	155	201
53.5	81	358	155	201
54	82	359	156	202
54.5	83	359	156	203
55	84	359	156	204
55.5	84	360	157	204
56	85	360	157	205
56.5	86	360	157	206
57	87	361	158	206
57.5	88	361	158	207
58	89	362	159	208
58.5	90	362	159	209
59	91	363	160	209
59.5	92	363	160	210
60	92	364	161	211
60.5	93	364	161	212
61	94	365	162	212
61.5	94	365	162	213
62	95	366	163	214
62.5	95	366	163	215
63	96	367	164	215
63.5	96	367	164	216
64	97	367	165	217
64.5	97	368	165	217
65	98	368	166	218
65.5	98	369	166	219
66	99	370	167	220
66.5	99	370	168	220
67	100	371	168	221
67.5	100	371	169	222
68	100	372	169	223
68.5	101	372	170	223
69	101	373	171	224
69.5	102	373	171	225
70	102	374	172	226
70.5	103	375	173	226
71	103	376	173	227
71.5	103	376	174	228
72	104	377	175	229
72.5	104	377	176	229
73	104	378	177	230
73.5	105	379	177	231
74	106	379	178	231
74.5	106	380	179	232
75	106	381	180	233
75.5	107	382	181	234
76	107	383	182	234
76.5	107	383	183	235
77	108	385	184	236
77.5	109	386	184	237
78	109	387	185	237
78.5	110	388	186	238
79	110	389	187	239
79.5	110	390	188	240
80	110	390	189	240
80.5	111	392	190	241
81	111	393	191	242
81.5	111	394	192	242
82	112	395	193	243
82.5	112	396	194	244
83	113	398	195	245
83.5	113	399	196	245
84	114	400	197	246
84.5	114	401	199	247
85	114	402	200	248
85.5	114	404	201	248
86	115	405	202	249
86.5	115	406	203	250
87	115	408	204	251
87.5	115	409	205	251
88	116	411	206	252
88.5	116	412	207	253
89	116	413	209	253
89.5	117	415	210	254
90	117	416	211	255
90.5	117	417	212	256
91	118	418	213	256
91.5	118	420	214	257
92	118	422	215	258
92.5	118	423	216	259
93	119	424	217	259
93.5	119	425	218	260
94	119	426	219	261
94.5	120	428	220	262
95	121	430	222	262
95.5	121	432	223	263
96	122	433	224	264
96.5	122	435	225	264
97	123	436	226	265
97.5	122	438	227	266
98	122	439	228	267
98.5	122	441	229	267
99	123	442	230	268
99.5	123	444	231	269
100	123	445	232	270
100.5	124	446	233	270
101	125	446	234	271
101.5	126	446	234	271
102	126	447	235	272
102.5	127	447	235	272
103	128	447	236	273
103.5	129	447	237	273
104	129	448	237	274
104.5	130	448	238	274
105	131	448	238	275
105.5	131	448	239	276
106	132	449	240	276
106.5	133	449	241	277
107	134	450	241	277
107.5	134	450	242	278
108	135	450	243	278
108.5	136	451	244	279
109	137	451	244	280
109.5	137	452	245	280
110	139	452	245	281
110.5	139	452	246	281
111	140	453	247	282
111.5	140	453	248	282
112	140	453	248	283
112.5	141	453	249	284
113	142	454	250	284
113.5	142	454	251	285
114	142	455	252	285
114.5	143	455	253	286
115	144	455	253	286
115.5	144	456	254	287
116	145	456	255	287
116.5	146	457	256	288
117	146	458	257	289
117.5	147	458	257	289
118	147	458	259	290
118.5	147	459	260	290
119	148	460	260	291
119.5	149	460	261	291
120	149	461	262	292
120.5	150	461	263	292
121	151	461	264	293
121.5	151	462	264	294
122	151	462	265	294
122.5	152	463	266	295
123	153	463	267	295
123.5	154	465	268	296
124	154	465	269	296
124.5	155	466	270	297
125	155	466	271	297
125.5	156	467	272	298
126	156	467	273	299
126.5	157	468	273	299
127	157	468	274	300
127.5	157	469	275	300
128	158	469	276	301
128.5	158	470	277	301
129	159	470	278	302
129.5	159	471	278	303
130	159	471	279	303
130.5	159	472	281	304
131	160	473	282	304
131.5	160	473	282	305
132	161	473	283	305
132.5	161	474	284	306
133	162	475	285	306
133.5	162	476	286	307
134	163	476	287	308
134.5	163	477	288	308
135	163	477	289	309
135.5	163	478	290	309
136	164	479	291	310
136.5	164	479	291	310
137	164	479	292	311
137.5	165	480	293	311
138	165	481	294	312
138.5	166	481	295	312
139	166	482	296	313
139.5	166	483	297	313
140	166	483	298	314
140.5	166	484	299	315
141	166	485	299	315
141.5	167	486	301	316
142	167	487	301	316
142.5	167	487	302	317
143	167	487	303	317
143.5	167	488	304	318
144	168	489	305	318
144.5	168	489	306	319
145	168	490	307	319
145.5	169	491	308	320
146	169	492	308	321
146.5	169	493	309	321
147	169	493	310	322
147.5	169	493	311	322
148	170	494	312	323
148.5	170	495	313	323
149	170	496	314	324
149.5	170	496	315	324
150	171	497	315	325
150.5	171	497	316	325
151	172	498	316	326
151.5	173	498	317	326
152	173	498	317	327
152.5	174	498	318	328
153	175	499	319	328
153.5	176	499	319	329
154	177	499	320	329
154.5	177	500	321	330
155	178	500	321	330
155.5	179	500	322	331
156	179	501	323	331
156.5	180	501	323	332
157	181	501	324	332
157.5	181	502	324	333
158	181	502	325	333
158.5	183	503	325	334
159	183	503	326	334
159.5	184	503	326	335
160	184	504	327	335
160.5	184	504	327	336
161	185	504	328	336
161.5	186	505	329	337
162	186	505	329	337
162.5	186	505	330	338
163	187	506	331	339
163.5	188	506	331	339
164	188	506	332	340
164.5	189	507	333	340
165	190	507	333	341
165.5	190	508	334	341
166	191	508	335	342
166.5	191	509	335	342
167	192	509	336	343
167.5	192	510	336	343
168	193	510	337	344
168.5	193	510	338	344
169	194	511	339	345
169.5	194	511	339	346
170	194	511	340	346
170.5	195	512	340	347
171	195	512	341	347
171.5	196	513	342	348
172	196	514	342	348
172.5	196	514	343	349
173	197	514	343	349
173.5	197	515	344	350
174	198	516	345	350
174.5	198	516	345	351
175	199	517	346	351
175.5	199	517	347	352
176	199	517	348	353
176.5	200	518	349	353
177	200	518	349	354
177.5	201	519	350	354
178	201	519	350	355
178.5	202	520	351	355
179	202	520	352	356
179.5	202	521	352	356
180	203	521	353	357
180.5	203	522	354	357
181	204	522	354	358
181.5	204	523	355	358
182	204	523	356	359
182.5	205	524	356	360
183	205	524	357	360
183.5	205	524	358	361
184	206	525	359	361
184.5	206	525	359	362
185	206	526	360	362
185.5	207	527	360	363
186	207	527	361	363
186.5	207	528	362	364
187	207	528	363	364
187.5	208	528	363	365
188	208	529	364	365
188.5	208	530	364	366
189	209	531	365	366
189.5	209	531	366	367
190	209	532	367	368
190.5	209	532	367	368
191	210	533	368	369
191.5	210	533	369	369
192	211	533	370	370
192.5	211	534	370	370
193	211	535	371	371
193.5	211	535	372	371
194	211	535	372	372
194.5	212	536	373	372
195	212	536	374	373
195.5	212	537	374	373
196	212	537	375	374
196.5	212	538	375	375
197	213	538	376	375
197.5	213	539	376	376
198	213	539	377	376
198.5	214	540	378	377
199	214	541	379	377
199.5	214	542	379	378
200	214	542	380	378
200.5	216	542	381	379
201	217	543	381	379
201.5	218	543	382	380
202	219	543	382	380
202.5	220	544	383	381
203	221	544	383	382
203.5	222	544	384	382
204	222	544	384	383
204.5	223	545	385	383
205	224	545	385	384
205.5	225	545	386	384
206	226	546	386	385
206.5	227	546	387	385
207	227	546	387	386
207.5	228	547	388	386
208	230	547	388	387
208.5	231	547	389	388
209	232	548	389	388
209.5	232	548	390	389
210	233	548	390	389
210.5	234	549	391	390
211	234	549	391	390
211.5	235	550	392	391
212	235	550	392	391
212.5	236	550	393	392
213	237	551	393	392
213.5	238	551	394	393
214	239	552	394	393
214.5	239	552	395	394
215	240	552	395	395
215.5	241	553	396	395
216	241	553	397	396
216.5	241	553	397	396
217	242	553	397	397
217.5	242	554	398	397
218	243	554	398	398
218.5	243	555	399	398
219	244	555	399	399
219.5	244	556	400	399
220	245	556	400	400
220.5	245	557	401	400
221	246	557	401	401
221.5	247	558	402	402
222	247	558	402	402
222.5	248	558	403	403
223	248	559	403	403
223.5	248	559	404	404
224	249	560	405	404
224.5	249	560	405	405
225	250	560	405	405
225.5	250	561	406	406
226	250	561	407	406
226.5	251	562	407	407
227	251	562	408	407
227.5	252	562	408	408
228	252	563	409	409
228.5	253	563	409	409
229	253	564	410	410
229.5	254	564	411	410
230	255	564	411	411
230.5	254	565	412	411
231	255	566	413	412
231.5	255	566	413	412
232	256	567	413	413
232.5	256	567	414	413
233	256	568	414	414
233.5	257	568	415	414
234	258	568	415	415
234.5	258	568	416	416
235	258	569	416	416
235.5	259	569	417	417
236	259	570	417	417
236.5	260	571	418	418
237	260	571	419	418
237.5	261	572	419	419
238	261	573	420	419
238.5	262	573	420	420
239	262	573	421	420
239.5	263	574	421	421
240	263	574	422	422
240.5	263	575	423	422
241	264	575	423	423
241.5	264	576	424	423
242	264	576	424	424
242.5	264	577	425	424
243	265	577	425	425
243.5	265	578	426	425
244	266	578	426	426
244.5	266	579	427	426
245	266	579	427	427
245.5	266	580	428	427
246	267	581	429	428
246.5	267	581	429	429
247	267	582	430	429
247.5	268	582	430	430
248	268	583	431	430
248.5	268	583	431	431
249	269	584	432	431
249.5	269	585	432	432
250	269	585	433	432
250.5	270	586	433	433
251	270	586	434	433
251.5	272	586	435	434
252	272	586	435	434
252.5	273	587	435	435
253	274	587	436	435
253.5	275	587	436	436
254	276	588	437	436
254.5	276	588	437	437
255	277	589	437	437
255.5	278	589	438	438
256	279	589	439	438
256.5	279	589	439	439
257	280	590	440	440
257.5	281	590	440	440
258	281	590	441	441
258.5	282	591	441	441
259	283	591	441	442
259.5	283	591	442	442
260	284	591	443	443
260.5	284	592	443	443
261	285	592	444	444
261.5	286	592	444	444
262	286	592	445	445
262.5	287	593	445	445
263	288	593	445	446
263.5	288	593	446	446
264	289	594	446	447
264.5	290	594	447	447
265	290	595	447	448
265.5	291	595	448	448
266	291	595	448	449
266.5	292	596	449	449
267	293	596	449	450
267.5	293	596	450	451
268	294	596	451	451
268.5	294	597	451	452
269	295	597	452	452
269.5	295	597	452	453
270	296	597	453	453
270.5	297	598	453	454
271	297	598	454	454
271.5	298	598	454	455
272	298	599	455	455
272.5	299	599	455	456
273	300	600	456	456
273.5	300	600	456	457
274	301	601	457	457
274.5	302	601	458	458
275	302	602	458	458
275.5	303	602	459	459
276	303	603	459	459
276.5	303	603	460	460
277	304	603	461	460
277.5	304	604	461	461
278	305	604	462	461
278.5	306	605	462	462
279	306	605	463	462
279.5	307	606	463	463
280	307	606	464	464
280.5	308	606	464	464
281	308	607	465	465
281.5	309	607	466	465
282	309	608	466	466
282.5	310	608	467	466
283	310	609	467	467
283.5	311	609	468	467
284	311	609	468	468
284.5	312	610	469	468
285	312	610	469	469
285.5	313	610	470	469
286	313	611	470	470
286.5	313	612	471	470
287	314	612	472	471
287.5	314	613	472	471
288	314	614	473	472
288.5	315	614	473	472
289	314	614	474	473
289.5	315	615	474	473
290	315	615	475	474
290.5	315	616	475	474
291	316	616	476	475
291.5	316	617	477	475
292	317	618	477	476
292.5	317	618	478	476
293	317	619	478	477
293.5	318	619	479	478
294	318	620	479	478
294.5	318	621	480	478
295	318	622	480	479
295.5	319	622	481	480
296	319	622	481	480
296.5	319	623	482	481
297	320	624	482	481
297.5	320	624	483	482
298	321	625	483	482
298.5	321	626	484	483
299	322	626	485	483
299.5	322	626	485	484
300	322	627	486	484
300.5	324	627	486	485
301	324	628	487	485
301.5	325	628	487	486
302	327	628	488	486
302.5	328	628	488	487
303	328	628	489	487
303.5	329	629	489	488
304	329	629	489	488
304.5	331	629	490	489
305	332	629	490	489
305.5	333	629	491	490
306	334	630	492	490
306.5	335	630	492	491
307	336	630	492	491
307.5	337	630	493	492
308	338	631	493	492
308.5	338	631	494	493
309	339	631	494	493
309.5	340	631	495	494
310	341	631	495	494
310.5	342	631	496	495
311	342	631	496	495
311.5	343	632	497	496
312	344	632	497	496
312.5	345	632	498	497
313	346	632	498	497
313.5	346	632	499	498
314	347	633	499	498
314.5	347	633	499	499
315	348	633	500	499
315.5	349	633	500	500
316	349	634	501	500
316.5	350	634	501	501
317	351	634	502	501
317.5	352	634	502	502
318	353	634	503	502
318.5	353	634	503	503
319	354	635	504	503
319.5	355	635	504	504
320	356	636	505	504
320.5	357	635	505	505
321	357	636	506	505
321.5	358	636	506	506
322	358	637	506	506
322.5	359	637	507	507
323	360	637	508	507
323.5	360	637	508	508
324	361	637	509	508
324.5	361	638	509	509
325	362	638	510	510
325.5	362	638	510	510
326	364	638	511	511
326.5	365	639	511	511
327	365	639	512	512
327.5	366	639	512	512
328	366	639	513	513
328.5	367	640	513	513
329	367	641	514	514
329.5	367	641	514	514
330	368	641	515	515
330.5	368	641	515	515
331	369	642	516	516
331.5	370	642	516	516
332	370	642	517	517
332.5	371	642	517	517
333	371	643	518	518
333.5	372	643	518	518
334	373	643	519	519
334.5	373	644	519	519
335	373	644	520	520
335.5	374	644	520	520
336	374	645	521	521
336.5	375	645	521	521
337	375	646	521	522
337.5	376	646	522	522
338	376	647	522	523
338.5	377	647	523	524
339	377	648	523	524
339.5	377	648	524	525
340	378	648	524	525
340.5	378	648	525	526
341	379	649	525	526
341.5	379	649	526	527
342	380	650	526	527
342.5	380	650	527	528
343	381	650	527	528
343.5	381	651	528	529
344	382	651	528	529
344.5	382	652	529	530
345	382	652	530	530
345.5	383	653	530	531
346	383	653	531	531
346.5	384	654	531	532
347	384	654	532	532
347.5	384	655	532	533
348	385	655	533	533
348.5	385	656	533	534
349	386	656	533	534
349.5	386	657	534	535
350	387	657	534	535
350.5	387	657	535	536
351	389	658	535	536
351.5	389	657	536	537
352	390	658	536	537
352.5	392	658	537	538
353	394	658	537	538
353.5	395	659	537	539
354	397	659	537	539
354.5	397	659	538	540
355	398	659	538	540
355.5	400	659	539	541
356	401	659	539	541
356.5	403	659	540	542
357	404	660	540	542
357.5	405	660	541	543
358	406	659	541	543
358.5	407	660	541	544
359	408	660	542	544
359.5	409	660	542	545
360	411	660	542	545
360.5	412	660	543	546
361	413	660	543	546
361.5	414	660	544	547
362	415	661	544	547
362.5	416	661	545	548
363	417	661	545	548
363.5	418	661	545	549
364	420	662	546	549
364.5	421	662	546	550
365	421	662	546	550
365.5	422	662	547	551
366	423	662	547	551
366.5	424	663	548	552
367	426	662	548	553
367.5	427	663	548	553
368	428	663	549	554
368.5	429	663	549	554
369	430	663	550	555
369.5	431	663	550	555
370	432	664	551	556
370.5	433	664	551	556
371	434	664	552	557
371.5	435	664	552	557
372	435	664	552	558
372.5	436	665	553	558
373	437	665	553	559
373.5	438	665	553	559
374	439	665	554	560
374.5	439	665	554	560
375	440	665	555	561
375.5	441	666	555	561
376	442	666	556	562
376.5	443	666	556	562
377	444	666	557	563
377.5	445	666	557	563
378	445	667	557	564
378.5	446	667	558	564
379	447	667	558	565
379.5	447	667	558	565
380	448	668	559	566
380.5	449	668	559	567
381	450	668	560	567
381.5	450	669	560	568
382	451	668	561	568
382.5	452	669	561	569
383	453	669	561	569
383.5	453	669	562	570
384	454	670	562	570
384.5	455	670	563	571
385	456	670	563	571
385.5	456	670	563	572
386	457	671	564	572
386.5	457	671	564	573
387	459	671	565	573
387.5	459	671	565	574
388	460	672	566	574
388.5	461	672	566	575
389	461	673	567	575
389.5	462	673	567	576
390	462	673	567	576
390.5	463	674	568	577
391	463	674	568	578
391.5	464	674	569	578
392	464	675	569	579
392.5	465	675	570	579
393	466	676	570	580
393.5	467	676	570	580
394	467	676	571	581
394.5	468	677	571	581
395	469	677	572	582
395.5	469	677	572	582
396	470	678	573	583
396.5	471	678	573	583
397	471	679	574	584
397.5	472	679	574	584
398	472	679	575	585
398.5	473	680	575	585
399	473	681	576	586
399.5	474	681	576	586
400	474	681	577	587
400.5	475	682	577	587
401	476	682	577	588
401.5	478	682	578	588
402	479	682	578	589
402.5	481	682	578	589
403	482	682	578	590
403.5	484	682	578	590
404	485	682	579	591
404.5	487	683	579	591
405	488	683	580	592
405.5	489	683	580	592
406	491	683	580	593
406.5	492	683	580	593
407	493	683	580	594
407.5	494	684	581	594
408	496	684	581	594
408.5	497	684	582	595
409	499	684	582	595
409.5	500	685	582	596
410	501	685	582	596
410.5	502	685	583	597
411	504	685	583	597
411.5	505	685	583	598
412	506	685	584	598
412.5	507	685	584	599
413	509	686	584	599
413.5	510	686	584	600
414	511	686	585	600
414.5	513	687	585	601
415	514	687	585	601
415.5	516	686	585	602
416	517	687	586	602
416.5	518	687	586	603
417	520	687	586	603
417.5	521	688	587	604
418	522	688	587	604
418.5	523	688	587	604
419	525	689	587	605
419.5	526	689	588	605
420	527	689	588	606
420.5	528	689	588	606
421	529	689	588	607
421.5	530	690	589	607
422	532	690	589	608
422.5	533	690	589	608
423	534	691	590	609
423.5	535	691	590	609
424	536	691	590	610
424.5	538	691	591	610
425	539	692	591	611
425.5	540	692	591	611
426	541	692	591	612
426.5	542	693	592	612
427	543	693	592	613
427.5	545	694	592	613
428	546	694	593	614
428.5	547	694	593	614
429	548	695	593	615
429.5	549	695	594	615
430	550	695	594	616
430.5	551	696	594	616
431	552	696	595	617
431.5	553	696	595	617
432	554	697	596	618
432.5	555	697	596	618
433	555	697	596	619
433.5	556	698	597	619
434	557	699	597	620
434.5	557	699	598	620
435	558	699	598	620
435.5	559	700	599	621
436	559	700	599	621
436.5	560	701	600	622
437	560	701	600	622
437.5	561	702	601	623
438	561	702	602	623
438.5	562	703	602	624
439	562	704	603	624
439.5	563	704	603	625
440	563	704	604	625
440.5	564	705	604	626
441	564	706	605	626
441.5	565	706	606	627
442	565	707	606	627
442.5	565	708	607	628
443	566	709	608	628
443.5	566	710	609	629
444	566	710	609	629
444.5	567	711	610	630
445	567	712	611	630
445.5	567	713	612	631
446	567	713	612	631
446.5	568	714	613	632
447	568	715	614	632
447.5	568	716	615	633
448	568	717	616	633
448.5	569	718	616	634
449	569	719	617	634
449.5	569	720	618	635
450	570	721	619	635
450.5	570	721	619	636
451	570	722	619	636
451.5	571	722	620	636
452	571	723	620	637
452.5	572	723	621	637
453	572	723	621	638
453.5	573	724	621	638
454	573	724	622	638
454.5	574	725	622	639
455	574	726	622	639
455.5	574	726	623	640
456	575	727	623	640
456.5	575	727	623	640
457	576	728	624	641
457.5	576	728	624	641
458	576	729	624	641
458.5	576	729	625	642
459	577	730	625	642
459.5	577	730	626	643
460	578	731	626	643
460.5	578	732	627	643
461	578	732	627	644
461.5	579	733	627	644
462	579	733	628	645
462.5	580	734	628	645
463	580	734	629	645
463.5	580	735	629	646
464	580	736	630	646
464.5	580	736	630	647
465	581	737	631	647
465.5	581	738	631	647
466	581	738	632	648
466.5	581	739	632	648
467	581	740	633	649
467.5	582	740	633	649
468	582	741	634	649
468.5	582	742	634	650
469	583	742	634	650
469.5	583	743	635	650
470	583	743	635	651
470.5	583	744	636	651
471	583	745	636	652
471.5	584	746	637	652
472	584	746	637	652
472.5	584	747	638	653
473	584	748	638	653
473.5	585	748	638	654
474	585	749	639	654
474.5	585	749	639	654
475	585	750	640	655
475.5	585	751	640	655
476	586	752	641	656
476.5	586	752	641	656
477	586	753	642	656
477.5	586	753	642	657
478	586	754	643	657
478.5	586	755	643	658
479	587	755	644	658
479.5	587	756	644	658
480	587	757	645	659
480.5	587	757	645	659
481	588	758	645	659
481.5	588	759	646	660
482	588	760	646	660
482.5	588	760	647	661
483	588	761	647	661
483.5	588	762	648	661
484	589	763	648	662
484.5	589	764	649	662
485	589	765	649	663
485.5	589	765	650	663
486	589	766	650	663
486.5	589	767	651	664
487	589	768	651	664
487.5	590	769	652	665
488	590	769	652	665
488.5	590	770	653	665
489	590	771	653	666
489.5	590	772	654	666
490	591	772	654	667
490.5	591	773	654	667
491	591	774	655	667
491.5	591	775	655	668
492	591	776	656	668
492.5	591	776	656	669
493	592	777	657	669
493.5	592	778	657	669
494	592	779	658	670
494.5	592	779	658	670
495	592	780	659	671
495.5	592	781	659	671
496	592	782	659	671
496.5	592	783	660	672
497	592	784	660	672
497.5	593	785	661	672
498	593	785	661	673
498.5	593	786	662	673
499	593	787	662	674
499.5	593	788	663	674
500	594	789	663	674
500.5	595	790	664	675
501	596	791	665	676
501.5	597	791	666	677
502	597	792	667	678
502.5	598	793	667	679
503	599	794	668	680
503.5	600	795	669	681
504	601	796	670	682
504.5	602	797	671	683
505	603	798	672	684
505.5	604	799	673	685
506	605	800	674	686
506.5	605	801	675	686
507	606	801	676	687
507.5	607	802	677	688
508	608	803	678	689
508.5	608	804	680	690
509	609	805	681	691
509.5	609	806	682	692
510	610	808	683	693
510.5	611	809	684	694
511	611	810	685	695
511.5	612	811	686	696
512	613	812	687	697
512.5	613	813	688	698
513	614	814	689	699
513.5	614	815	690	699
514	615	816	691	700
514.5	615	817	692	701
515	616	818	693	702
515.5	616	819	695	703
516	617	820	696	704
516.5	617	822	697	705
517	618	823	698	706
517.5	618	824	699	707
518	619	825	700	708
518.5	619	826	701	709
519	620	827	702	710
519.5	620	828	703	711
520	621	830	704	711
520.5	621	831	705	712
521	622	832	706	713
521.5	622	833	707	714
522	622	834	708	715
522.5	623	835	709	716
523	623	836	710	717
523.5	624	838	711	718
524	624	840	712	719
524.5	624	841	713	720
525	625	843	714	721
525.5	625	844	715	722
526	626	846	716	723
526.5	626	848	717	724
527	627	849	718	724
527.5	627	851	719	725
528	627	852	719	726
528.5	628	853	721	727
529	628	855	722	728
529.5	628	857	723	729
530	629	858	723	730
530.5	629	860	724	731
531	629	861	725	732
531.5	630	863	726	733
532	630	864	727	734
532.5	630	866	728	735
533	631	867	729	736
533.5	631	869	730	736
534	631	871	731	737
534.5	632	872	732	738
535	632	874	733	739
535.5	632	876	734	740
536	633	878	734	741
536.5	633	880	735	742
537	633	882	736	743
537.5	633	884	737	744
538	633	885	738	745
538.5	634	887	739	745
539	634	888	739	746
539.5	635	890	740	747
540	635	892	741	748
540.5	635	894	742	749
541	636	895	743	750
541.5	636	897	744	751
542	636	899	744	752
542.5	636	901	745	753
543	636	902	746	754
543.5	637	904	747	755
544	637	906	748	755
544.5	637	907	749	756
545	638	909	749	757
545.5	638	911	750	758
546	638	912	751	759
546.5	638	914	752	760
547	638	916	753	761
547.5	639	918	754	762
548	639	920	754	763
548.5	639	922	755	763
549	639	924	756	764
549.5	640	926	757	765
550	640	928	758	766
550.5	641	929	759	767
551	642	929	760	768
551.5	644	930	761	769
552	645	930	762	770
552.5	647	931	763	771
553	648	931	764	773
553.5	649	932	765	774
554	651	932	766	775
554.5	652	933	767	776
555	653	933	768	777
555.5	654	934	769	778
556	655	935	770	779
556.5	656	936	771	780
557	657	937	772	781
557.5	659	937	773	782
558	660	938	775	783
558.5	661	938	776	784
559	662	938	777	785
559.5	663	939	778	786
560	664	940	779	787
560.5	665	940	780	788
561	666	941	781	789
561.5	667	941	783	790
562	668	942	784	791
562.5	668	943	785	793
563	669	944	786	794
563.5	670	944	787	795
564	671	945	788	796
564.5	672	946	789	797
565	673	946	790	798
565.5	674	946	792	799
566	674	947	793	800
566.5	675	948	794	801
567	676	949	795	802
567.5	677	949	796	803
568	677	950	797	804
568.5	678	951	798	805
569	678	951	800	806
569.5	679	952	801	807
570	679	953	802	808
570.5	680	954	803	809
571	681	955	804	810
571.5	682	956	806	812
572	682	956	807	813
572.5	683	957	808	814
573	683	958	809	815
573.5	684	959	810	816
574	685	959	812	817
574.5	685	960	813	818
575	686	961	814	819
575.5	687	962	815	820
576	687	963	817	821
576.5	687	964	818	822
577	688	965	819	823
577.5	688	966	820	824
578	690	967	822	825
578.5	690	968	823	826
579	691	969	824	827
579.5	692	970	825	829
580	692	972	826	830
580.5	692	972	828	831
581	693	973	828	832
581.5	693	975	830	833
582	693	976	831	834
582.5	694	977	832	835
583	694	978	833	836
583.5	695	979	835	837
584	695	980	836	838
584.5	695	982	837	839
585	696	984	838	840
585.5	696	985	839	841
586	697	987	840	842
586.5	697	988	842	843
587	698	989	843	844
587.5	698	991	844	845
588	699	993	845	846
588.5	699	994	846	847
589	700	995	847	849
589.5	700	997	848	850
590	701	998	849	851
590.5	701	1000	850	852
591	702	1001	851	853
591.5	702	1002	852	854
592	703	1003	853	855
592.5	703	1005	854	856
593	704	1006	856	857
593.5	704	1007	857	858
594	705	1009	858	859
594.5	705	1010	859	860
595	706	1011	860	861
595.5	706	1013	861	862
596	706	1014	862	863
596.5	707	1016	863	864
597	708	1018	864	866
597.5	708	1020	865	867
598	708	1022	866	868
598.5	709	1023	867	869
599	709	1025	868	870
599.5	709	1027	869	871
600	709	1029	870	872
600.5	711	1029	871	873
601	713	1029	872	874
601.5	715	1030	873	875
602	717	1030	874	876
602.5	719	1031	875	877
603	721	1031	876	878
603.5	722	1032	877	879
604	725	1032	878	880
604.5	726	1032	879	881
605	728	1032	880	882
605.5	730	1033	881	883
606	732	1033	882	884
606.5	733	1034	883	885
607	735	1034	884	886
607.5	737	1035	885	887
608	738	1035	886	888
608.5	740	1036	887	889
609	742	1036	888	890
609.5	744	1037	889	891
610	746	1037	890	892
610.5	747	1037	891	893
611	749	1038	892	894
611.5	750	1038	893	895
612	751	1038	894	896
612.5	753	1039	895	897
613	755	1039	896	898
613.5	756	1040	897	899
614	758	1040	898	900
614.5	759	1041	899	901
615	760	1041	900	902
615.5	762	1042	901	903
616	763	1042	902	904
616.5	764	1043	903	905
617	765	1043	904	906
617.5	766	1043	906	907
618	767	1044	907	908
618.5	768	1045	908	909
619	769	1045	909	910
619.5	771	1046	910	911
620	772	1046	911	912
620.5	773	1047	912	913
621	774	1047	913	914
621.5	775	1048	914	915
622	776	1048	915	916
622.5	777	1049	916	917
623	779	1049	917	918
623.5	780	1050	919	919
624	781	1051	920	920
624.5	782	1051	921	921
625	782	1052	922	922
625.5	783	1053	923	923
626	784	1053	924	924
626.5	785	1054	925	925
627	786	1054	926	926
627.5	787	1055	927	927
628	788	1055	928	928
628.5	789	1056	929	929
629	789	1056	931	930
629.5	790	1057	932	931
630	790	1057	933	932
630.5	792	1058	934	933
631	792	1060	935	934
631.5	793	1060	936	935
632	794	1061	937	936
632.5	795	1062	938	937
633	795	1062	940	938
633.5	796	1063	941	939
634	797	1064	942	940
634.5	798	1064	943	941
635	798	1065	944	942
635.5	800	1066	945	943
636	800	1067	946	944
636.5	801	1068	948	945
637	802	1068	949	946
637.5	802	1069	950	947
638	803	1070	951	948
638.5	803	1071	952	949
639	804	1072	953	950
639.5	804	1073	954	951
640	805	1074	955	952
640.5	806	1075	956	953
641	806	1075	957	954
641.5	807	1077	958	955
642	807	1078	959	956
642.5	808	1079	960	957
643	809	1080	961	958
643.5	809	1082	962	959
644	810	1083	963	960
644.5	811	1084	964	961
645	811	1085	966	962
645.5	812	1086	967	963
646	813	1087	968	964
646.5	813	1089	969	965
647	814	1090	970	966
647.5	814	1091	971	967
648	814	1092	972	968
648.5	815	1093	972	969
649	815	1094	974	970
649.5	816	1096	975	971
650	817	1098	976	972
650.5	819	1098	976	973
651	821	1098	977	974
651.5	824	1099	978	975
652	827	1099	979	976
652.5	830	1100	980	977
653	832	1100	981	978
653.5	835	1101	982	979
654	838	1101	983	980
654.5	841	1102	983	981
655	844	1103	984	982
655.5	846	1103	985	983
656	849	1103	986	984
656.5	851	1103	987	985
657	854	1104	988	986
657.5	857	1104	989	987
658	860	1104	990	988
658.5	862	1105	990	989
659	865	1105	991	990
659.5	867	1106	992	991
660	870	1106	993	992
660.5	873	1107	994	994
661	875	1107	995	995
661.5	878	1108	995	996
662	880	1109	996	997
662.5	883	1109	998	998
663	886	1110	999	999
663.5	889	1110	999	1000
664	891	1111	1000	1001
664.5	894	1111	1001	1002
665	896	1112	1002	1003
665.5	899	1112	1003	1004
666	902	1113	1004	1005
666.5	905	1114	1005	1006
667	907	1114	1006	1007
667.5	910	1114	1007	1008
668	912	1114	1008	1009
668.5	914	1115	1008	1010
669	917	1116	1009	1011
669.5	919	1116	1010	1012
670	921	1117	1011	1013
670.5	924	1117	1012	1014
671	926	1118	1013	1015
671.5	929	1119	1014	1016
672	931	1119	1015	1017
672.5	933	1119	1016	1019
673	936	1120	1017	1020
673.5	938	1120	1018	1021
674	940	1121	1019	1022
674.5	943	1122	1020	1023
675	945	1122	1021	1024
675.5	947	1123	1022	1025
676	949	1124	1023	1026
676.5	952	1124	1024	1027
677	954	1125	1025	1028
677.5	955	1126	1026	1029
678	958	1126	1027	1030
678.5	960	1127	1028	1031
679	962	1127	1029	1032
679.5	964	1128	1030	1033
680	966	1129	1031	1034
680.5	967	1129	1032	1035
681	969	1130	1033	1037
681.5	970	1131	1034	1038
682	972	1131	1035	1039
682.5	974	1132	1036	1040
683	975	1133	1037	1041
683.5	976	1133	1038	1042
684	978	1134	1039	1043
684.5	979	1135	1040	1044
685	980	1135	1041	1045
685.5	981	1136	1043	1046
686	982	1137	1044	1047
686.5	984	1138	1045	1048
687	985	1139	1046	1049
687.5	985	1139	1047	1050
688	986	1140	1048	1051
688.5	987	1140	1050	1053
689	988	1141	1051	1054
689.5	989	1142	1052	1055
690	990	1143	1053	1056
690.5	991	1143	1054	1057
691	992	1144	1055	1058
691.5	993	1145	1057	1059
692	994	1145	1058	1060
692.5	994	1146	1059	1061
693	995	1147	1060	1062
693.5	996	1148	1061	1063
694	996	1149	1062	1064
694.5	997	1150	1063	1065
695	997	1151	1065	1066
695.5	998	1152	1066	1067
696	999	1153	1067	1068
696.5	1000	1154	1068	1070
697	1000	1155	1069	1071
697.5	1001	1156	1070	1072
698	1001	1156	1071	1073
698.5	1002	1158	1072	1074
699	1003	1159	1073	1075
699.5	1004	1160	1074	1076
700	1004	1161	1075	1077
700.5	1005	1161	1076	1078
701	1006	1162	1077	1078
701.5	1007	1162	1077	1079
702	1008	1163	1078	1080
702.5	1008	1163	1079	1081
703	1009	1164	1080	1081
703.5	1009	1164	1080	1082
704	1010	1165	1081	1083
704.5	1011	1165	1082	1084
705	1012	1166	1082	1084
705.5	1012	1166	1083	1085
706	1013	1167	1084	1086
706.5	1013	1167	1085	1087
707	1014	1168	1085	1087
707.5	1014	1168	1086	1088
708	1015	1169	1087	1089
708.5	1015	1169	1087	1090
709	1016	1169	1088	1091
709.5	1016	1170	1089	1091
710	1017	1170	1089	1092
710.5	1017	1171	1090	1093
711	1017	1172	1091	1094
711.5	1018	1173	1092	1094
712	1018	1173	1092	1095
712.5	1019	1174	1093	1096
713	1020	1174	1094	1097
713.5	1020	1175	1095	1097
714	1021	1176	1095	1098
714.5	1021	1177	1096	1099
715	1022	1177	1097	1100
715.5	1022	1178	1097	1100
716	1023	1179	1098	1101
716.5	1023	1180	1099	1102
717	1024	1180	1100	1103
717.5	1024	1181	1101	1103
718	1024	1182	1101	1104
718.5	1025	1183	1102	1105
719	1025	1184	1103	1106
719.5	1026	1185	1104	1106
720	1026	1185	1104	1107
720.5	1027	1186	1105	1108
721	1027	1186	1106	1109
721.5	1027	1187	1107	1109
722	1028	1188	1107	1110
722.5	1028	1189	1108	1111
723	1029	1190	1109	1112
723.5	1029	1190	1110	1112
724	1030	1191	1111	1113
724.5	1030	1192	1111	1114
725	1030	1193	1112	1115
725.5	1031	1194	1113	1115
726	1031	1194	1114	1116
726.5	1031	1195	1115	1117
727	1032	1196	1115	1118
727.5	1032	1197	1116	1118
728	1033	1198	1117	1119
728.5	1033	1199	1118	1120
729	1033	1200	1118	1121
729.5	1034	1201	1119	1121
730	1034	1202	1120	1122
730.5	1035	1204	1121	1123
731	1035	1205	1121	1124
731.5	1035	1206	1122	1124
732	1036	1208	1123	1125
732.5	1036	1209	1124	1126
733	1036	1210	1124	1126
733.5	1036	1211	1125	1127
734	1037	1212	1126	1128
734.5	1037	1214	1127	1129
735	1037	1215	1127	1129
735.5	1038	1217	1128	1130
736	1038	1218	1129	1131
736.5	1039	1220	1129	1132
737	1039	1221	1130	1132
737.5	1039	1222	1131	1133
738	1039	1224	1132	1134
738.5	1040	1225	1132	1135
739	1040	1227	1133	1135
739.5	1041	1229	1134	1136
740	1041	1230	1135	1137
740.5	1041	1232	1135	1138
741	1041	1233	1136	1138
741.5	1042	1235	1137	1139
742	1042	1236	1137	1140
742.5	1043	1238	1138	1141
743	1043	1239	1139	1141
743.5	1043	1241	1139	1142
744	1043	1242	1140	1143
744.5	1044	1245	1141	1144
745	1044	1246	1141	1144
745.5	1044	1248	1142	1145
746	1045	1250	1143	1146
746.5	1045	1251	1143	1147
747	1046	1253	1144	1147
747.5	1046	1255	1145	1148
748	1046	1256	1145	1149
748.5	1046	1259	1146	1149
749	1047	1261	1147	1150
749.5	1047	1263	1147	1151
750	1047	1265	1148	1152
750.5	1048	1265	1149	1152
751	1049	1265	1149	1153
751.5	1050	1265	1150	1154
752	1052	1266	1151	1154
752.5	1053	1266	1151	1155
753	1054	1267	1152	1156
753.5	1055	1267	1153	1156
754	1056	1268	1153	1157
754.5	1057	1268	1154	1158
755	1058	1269	1155	1158
755.5	1059	1269	1155	1159
756	1060	1270	1156	1160
756.5	1061	1270	1157	1161
757	1062	1271	1158	1161
757.5	1063	1271	1158	1162
758	1064	1271	1159	1163
758.5	1065	1272	1159	1163
759	1066	1273	1160	1164
759.5	1067	1273	1161	1165
760	1068	1274	1162	1165
760.5	1069	1274	1162	1166
761	1070	1275	1163	1167
761.5	1071	1276	1164	1167
762	1072	1276	1164	1168
762.5	1072	1277	1165	1169
763	1074	1278	1166	1169
763.5	1074	1278	1167	1170
764	1075	1279	1167	1171
764.5	1076	1280	1168	1171
765	1077	1280	1169	1172
765.5	1078	1281	1169	1173
766	1078	1281	1170	1174
766.5	1079	1282	1171	1174
767	1080	1282	1172	1175
767.5	1081	1283	1172	1176
768	1082	1284	1173	1176
768.5	1082	1285	1174	1177
769	1083	1286	1175	1178
769.5	1084	1287	1175	1178
770	1084	1288	1176	1179
770.5	1085	1288	1177	1180
771	1086	1289	1177	1180
771.5	1086	1290	1178	1181
772	1087	1290	1179	1182
772.5	1088	1291	1180	1182
773	1088	1292	1180	1183
773.5	1088	1292	1181	1184
774	1089	1293	1182	1184
774.5	1090	1294	1182	1185
775	1090	1294	1183	1186
775.5	1090	1295	1184	1187
776	1091	1296	1184	1187
776.5	1092	1297	1185	1188
777	1092	1298	1186	1189
777.5	1093	1299	1186	1189
778	1093	1300	1187	1190
778.5	1094	1300	1188	1191
779	1094	1301	1188	1191
779.5	1095	1302	1189	1192
780	1095	1303	1190	1193
780.5	1096	1304	1190	1194
781	1096	1305	1191	1194
781.5	1097	1306	1192	1195
782	1097	1307	1192	1196
782.5	1098	1308	1193	1196
783	1098	1309	1193	1197
783.5	1098	1311	1194	1198
784	1099	1311	1195	1198
784.5	1099	1312	1195	1199
785	1100	1313	1196	1200
785.5	1100	1314	1197	1200
786	1100	1315	1198	1201
786.5	1101	1317	1198	1202
787	1102	1318	1199	1202
787.5	1102	1319	1199	1203
788	1102	1320	1200	1204
788.5	1102	1321	1201	1204
789	1103	1322	1201	1205
789.5	1103	1323	1202	1206
790	1104	1325	1203	1207
790.5	1104	1326	1203	1207
791	1105	1327	1204	1208
791.5	1105	1328	1205	1209
792	1105	1329	1205	1209
792.5	1106	1330	1206	1210
793	1106	1332	1207	1211
793.5	1106	1333	1207	1211
794	1107	1334	1208	1212
794.5	1107	1336	1209	1213
795	1107	1336	1209	1213
795.5	1108	1337	1210	1214
796	1108	1338	1211	1215
796.5	1108	1340	1211	1215
797	1109	1341	1212	1216
797.5	1109	1342	1212	1217
798	1109	1344	1213	1217
798.5	1109	1345	1213	1218
799	1109	1347	1214	1219
799.5	1110	1348	1215	1219
800	1110	1350	1215	1220
800.5	1111	1351	1216	1221
801	1112	1351	1217	1222
801.5	1113	1351	1217	1222
802	1114	1352	1218	1223
802.5	1115	1353	1219	1224
803	1116	1353	1219	1224
803.5	1117	1354	1220	1225
804	1118	1354	1220	1225
804.5	1119	1355	1221	1226
805	1121	1355	1222	1227
805.5	1122	1356	1223	1227
806	1123	1356	1223	1228
806.5	1124	1357	1224	1229
807	1124	1358	1225	1230
807.5	1125	1358	1225	1230
808	1127	1359	1226	1231
808.5	1127	1360	1226	1232
809	1128	1360	1227	1232
809.5	1129	1361	1228	1233
810	1130	1362	1228	1234
810.5	1131	1363	1229	1234
811	1132	1363	1230	1235
811.5	1132	1363	1231	1236
812	1133	1364	1231	1236
812.5	1134	1365	1232	1237
813	1135	1365	1233	1238
813.5	1135	1366	1233	1238
814	1137	1366	1234	1239
814.5	1138	1367	1235	1240
815	1138	1368	1235	1240
815.5	1139	1368	1236	1241
816	1139	1369	1237	1242
816.5	1140	1370	1237	1242
817	1141	1370	1238	1243
817.5	1142	1371	1239	1244
818	1143	1371	1239	1244
818.5	1143	1372	1240	1245
819	1144	1373	1241	1246
819.5	1145	1373	1241	1246
820	1145	1374	1242	1247
820.5	1146	1376	1243	1248
821	1147	1376	1244	1248
821.5	1148	1377	1244	1249
822	1148	1378	1245	1250
822.5	1149	1379	1246	1250
823	1150	1380	1246	1251
823.5	1150	1381	1247	1252
824	1151	1382	1248	1252
824.5	1151	1383	1249	1253
825	1152	1384	1249	1254
825.5	1152	1384	1250	1254
826	1153	1384	1251	1255
826.5	1154	1385	1251	1256
827	1154	1386	1252	1256
827.5	1154	1387	1253	1257
828	1155	1387	1253	1258
828.5	1155	1388	1254	1258
829	1155	1389	1255	1259
829.5	1156	1390	1255	1260
830	1157	1391	1256	1260
830.5	1157	1392	1257	1261
831	1158	1393	1257	1262
831.5	1159	1394	1258	1262
832	1159	1395	1259	1263
832.5	1159	1396	1260	1264
833	1160	1397	1260	1264
833.5	1160	1398	1261	1265
834	1161	1399	1261	1266
834.5	1161	1400	1262	1266
835	1162	1401	1263	1267
835.5	1162	1401	1263	1268
836	1163	1402	1264	1268
836.5	1163	1404	1265	1269
837	1164	1405	1265	1270
837.5	1164	1406	1266	1270
838	1164	1408	1267	1271
838.5	1165	1409	1267	1271
839	1165	1410	1268	1272
839.5	1166	1412	1269	1273
840	1166	1413	1269	1274
840.5	1166	1414	1270	1274
841	1166	1414	1270	1275
841.5	1167	1416	1271	1275
842	1167	1418	1272	1276
842.5	1167	1419	1273	1277
843	1168	1421	1273	1277
843.5	1168	1422	1274	1278
844	1168	1423	1275	1279
844.5	1168	1424	1275	1279
845	1168	1426	1276	1280
845.5	1169	1428	1276	1281
846	1169	1429	1277	1281
846.5	1170	1430	1278	1282
847	1169	1432	1278	1283
847.5	1170	1433	1279	1283
848	1170	1435	1280	1284
848.5	1170	1436	1280	1285
849	1170	1438	1281	1285
849.5	1171	1439	1282	1286
850	1171	1440	1282	1287
850.5	1173	1441	1283	1287
851	1174	1442	1283	1288
851.5	1176	1443	1284	1289
852	1178	1443	1285	1290
852.5	1180	1444	1285	1290
853	1182	1445	1286	1291
853.5	1183	1445	1286	1292
854	1185	1446	1287	1293
854.5	1186	1446	1288	1293
855	1187	1447	1288	1294
855.5	1189	1448	1289	1295
856	1190	1449	1289	1296
856.5	1192	1449	1290	1296
857	1193	1451	1291	1297
857.5	1195	1451	1291	1298
858	1197	1452	1292	1298
858.5	1198	1452	1292	1299
859	1200	1453	1293	1300
859.5	1202	1454	1294	1301
860	1203	1455	1294	1302
860.5	1204	1456	1295	1302
861	1205	1456	1295	1303
861.5	1207	1457	1296	1304
862	1209	1459	1297	1304
862.5	1210	1459	1297	1305
863	1212	1460	1298	1306
863.5	1213	1461	1298	1307
864	1215	1462	1299	1308
864.5	1217	1462	1300	1308
865	1218	1463	1300	1309
865.5	1219	1463	1301	1310
866	1220	1464	1302	1311
866.5	1222	1465	1302	1311
867	1223	1466	1303	1312
867.5	1224	1466	1303	1313
868	1225	1467	1304	1314
868.5	1227	1468	1305	1314
869	1228	1468	1305	1315
869.5	1229	1469	1306	1316
870	1231	1470	1307	1317
870.5	1232	1471	1307	1317
871	1233	1472	1308	1318
871.5	1235	1473	1309	1319
872	1236	1474	1309	1320
872.5	1237	1475	1310	1320
873	1238	1476	1310	1321
873.5	1239	1476	1311	1322
874	1241	1477	1312	1323
874.5	1242	1478	1312	1323
875	1243	1479	1313	1324
875.5	1244	1480	1314	1325
876	1245	1481	1314	1326
876.5	1246	1482	1315	1326
877	1248	1482	1316	1327
877.5	1249	1483	1316	1328
878	1250	1484	1317	1329
878.5	1251	1485	1318	1329
879	1252	1486	1318	1330
879.5	1253	1487	1319	1331
880	1254	1487	1320	1332
880.5	1255	1488	1321	1332
881	1256	1490	1321	1333
881.5	1257	1491	1322	1334
882	1258	1492	1323	1335
882.5	1259	1493	1323	1335
883	1260	1493	1324	1336
883.5	1261	1495	1325	1337
884	1262	1496	1325	1338
884.5	1263	1496	1326	1338
885	1264	1498	1327	1339
885.5	1264	1498	1328	1340
886	1265	1499	1328	1341
886.5	1266	1501	1329	1341
887	1267	1502	1330	1342
887.5	1267	1503	1331	1343
888	1268	1504	1331	1344
888.5	1269	1506	1332	1344
889	1269	1507	1333	1345
889.5	1270	1508	1333	1346
890	1271	1509	1334	1347
890.5	1271	1509	1335	1347
891	1272	1510	1336	1348
891.5	1272	1512	1336	1349
892	1273	1513	1337	1350
892.5	1273	1514	1338	1350
893	1274	1515	1339	1351
893.5	1274	1516	1339	1352
894	1275	1517	1340	1353
894.5	1275	1518	1341	1353
895	1276	1519	1342	1354
895.5	1276	1520	1342	1355
896	1277	1521	1343	1356
896.5	1277	1522	1344	1356
897	1278	1523	1345	1357
897.5	1278	1524	1345	1358
898	1279	1525	1346	1359
898.5	1279	1526	1347	1359
899	1280	1527	1348	1360
899.5	1280	1528	1348	1361
900	1280	1529	1349	1362
900.5	1282	1530	1351	1363
901	1284	1531	1352	1365
901.5	1286	1532	1354	1366
902	1288	1533	1356	1368
902.5	1290	1533	1357	1370
903	1291	1534	1359	1371
903.5	1293	1535	1361	1373
904	1294	1535	1362	1375
904.5	1296	1536	1364	1376
905	1298	1536	1366	1378
905.5	1299	1537	1368	1379
906	1300	1537	1369	1381
906.5	1302	1539	1371	1383
907	1303	1539	1373	1384
907.5	1305	1540	1375	1386
908	1306	1541	1376	1387
908.5	1307	1542	1378	1389
909	1308	1542	1380	1391
909.5	1310	1543	1382	1392
910	1311	1543	1384	1394
910.5	1312	1545	1386	1395
911	1313	1545	1387	1397
911.5	1314	1546	1389	1399
912	1315	1547	1391	1400
912.5	1316	1548	1393	1402
913	1317	1548	1394	1403
913.5	1318	1550	1396	1405
914	1319	1550	1398	1407
914.5	1319	1551	1400	1408
915	1320	1551	1402	1410
915.5	1321	1552	1404	1412
916	1322	1552	1406	1413
916.5	1323	1553	1408	1415
917	1324	1554	1410	1416
917.5	1324	1555	1412	1418
918	1325	1556	1413	1420
918.5	1326	1557	1416	1421
919	1326	1557	1418	1423
919.5	1327	1558	1419	1424
920	1328	1559	1421	1426
920.5	1328	1560	1423	1428
921	1329	1561	1425	1429
921.5	1330	1562	1427	1431
922	1331	1563	1429	1432
922.5	1332	1564	1430	1434
923	1332	1565	1433	1436
923.5	1333	1566	1434	1437
924	1333	1568	1436	1439
924.5	1334	1569	1438	1441
925	1335	1569	1440	1442
925.5	1336	1570	1441	1444
926	1336	1572	1443	1445
926.5	1337	1573	1445	1447
927	1337	1575	1447	1449
927.5	1338	1576	1449	1450
928	1339	1578	1450	1452
928.5	1340	1579	1452	1453
929	1340	1581	1454	1455
929.5	1341	1582	1456	1457
930	1341	1584	1457	1458
930.5	1342	1586	1459	1460
931	1342	1588	1461	1462
931.5	1343	1589	1463	1463
932	1344	1591	1465	1465
932.5	1344	1593	1466	1466
933	1345	1594	1468	1468
933.5	1345	1596	1470	1470
934	1346	1598	1471	1471
934.5	1346	1600	1473	1473
935	1347	1602	1475	1474
935.5	1347	1604	1477	1476
936	1348	1605	1479	1478
936.5	1349	1607	1480	1479
937	1349	1609	1482	1481
937.5	1349	1611	1484	1482
938	1350	1613	1485	1484
938.5	1350	1615	1487	1486
939	1351	1618	1489	1487
939.5	1351	1620	1490	1489
940	1352	1623	1492	1490
940.5	1352	1625	1494	1492
941	1353	1627	1495	1493
941.5	1353	1630	1497	1495
942	1354	1633	1499	1497
942.5	1354	1635	1501	1498
943	1354	1638	1502	1500
943.5	1354	1641	1504	1501
944	1355	1643	1506	1503
944.5	1355	1646	1508	1505
945	1355	1649	1509	1506
945.5	1356	1651	1511	1508
946	1356	1654	1513	1509
946.5	1357	1657	1515	1511
947	1357	1659	1516	1512
947.5	1357	1662	1518	1514
948	1358	1665	1519	1516
948.5	1358	1668	1521	1517
949	1359	1670	1523	1519
949.5	1359	1673	1524	1520
950	1360	1676	1526	1522
950.5	1362	1676	1527	1523
951	1363	1677	1528	1524
951.5	1365	1677	1529	1525
952	1368	1678	1530	1527
952.5	1369	1679	1531	1528
953	1370	1679	1532	1529
953.5	1373	1679	1534	1530
954	1374	1680	1535	1531
954.5	1376	1680	1536	1533
955	1378	1680	1537	1534
955.5	1380	1681	1538	1535
956	1381	1682	1539	1536
956.5	1382	1683	1541	1537
957	1384	1683	1542	1539
957.5	1387	1684	1543	1540
958	1388	1684	1544	1541
958.5	1390	1685	1545	1542
959	1391	1685	1546	1543
959.5	1393	1686	1547	1545
960	1394	1687	1549	1546
960.5	1396	1688	1550	1547
961	1397	1688	1551	1548
961.5	1399	1689	1552	1550
962	1400	1690	1553	1551
962.5	1402	1691	1555	1552
963	1403	1691	1556	1553
963.5	1404	1692	1557	1554
964	1406	1692	1558	1556
964.5	1407	1693	1559	1557
965	1408	1694	1560	1558
965.5	1409	1694	1562	1559
966	1410	1695	1563	1561
966.5	1411	1696	1564	1562
967	1413	1697	1565	1563
967.5	1414	1698	1567	1564
968	1416	1698	1568	1565
968.5	1417	1698	1569	1567
969	1418	1699	1570	1568
969.5	1419	1700	1571	1569
970	1420	1701	1572	1570
970.5	1421	1701	1574	1572
971	1422	1702	1575	1573
971.5	1423	1703	1576	1574
972	1424	1704	1577	1575
972.5	1425	1704	1579	1576
973	1426	1705	1580	1578
973.5	1427	1706	1581	1579
974	1428	1707	1582	1580
974.5	1429	1708	1583	1581
975	1430	1709	1585	1583
975.5	1431	1710	1586	1584
976	1431	1711	1587	1585
976.5	1432	1712	1588	1586
977	1433	1713	1590	1587
977.5	1434	1714	1591	1589
978	1435	1715	1592	1590
978.5	1436	1717	1593	1591
979	1437	1718	1595	1592
979.5	1439	1719	1596	1594
980	1440	1720	1597	1595
980.5	1441	1721	1599	1596
981	1441	1722	1600	1597
981.5	1442	1723	1601	1598
982	1443	1724	1602	1600
982.5	1444	1725	1604	1601
983	1445	1727	1605	1602
983.5	1445	1728	1606	1603
984	1446	1729	1608	1605
984.5	1447	1731	1609	1606
985	1448	1732	1610	1607
985.5	1449	1733	1612	1608
986	1449	1735	1613	1609
986.5	1450	1737	1614	1611
987	1451	1738	1615	1612
987.5	1452	1740	1617	1613
988	1452	1741	1618	1614
988.5	1453	1743	1619	1616
989	1453	1745	1621	1617
989.5	1454	1747	1622	1618
990	1455	1748	1623	1619
990.5	1456	1750	1624	1621
991	1456	1752	1626	1622
991.5	1457	1753	1627	1623
992	1457	1756	1628	1624
992.5	1458	1758	1629	1625
993	1459	1759	1630	1627
993.5	1460	1762	1632	1628
994	1460	1764	1633	1629
994.5	1461	1766	1634	1630
995	1462	1768	1635	1632
995.5	1463	1771	1636	1633
996	1463	1773	1637	1634
996.5	1464	1775	1638	1635
997	1464	1778	1640	1636
997.5	1465	1779	1641	1638
998	1466	1782	1642	1639
998.5	1466	1785	1643	1640
999	1467	1787	1644	1641
999.5	1467	1789	1645	1643
1000	1468	1792	1646	1644
1000.5	1472	1792	1648	1645
1001	1476	1793	1649	1647
1001.5	1480	1793	1651	1649
1002	1484	1794	1652	1651
1002.5	1488	1795	1654	1652
1003	1492	1795	1655	1654
1003.5	1496	1796	1656	1656
1004	1501	1797	1658	1658
1004.5	1505	1798	1659	1659
1005	1509	1798	1661	1661
1005.5	1513	1799	1662	1663
1006	1517	1800	1664	1664
1006.5	1521	1801	1665	1666
1007	1525	1802	1666	1668
1007.5	1529	1802	1668	1670
1008	1533	1803	1669	1671
1008.5	1536	1803	1671	1673
1009	1540	1804	1672	1675
1009.5	1544	1805	1673	1677
1010	1548	1806	1675	1678
1010.5	1551	1807	1676	1680
1011	1555	1807	1678	1682
1011.5	1559	1808	1679	1684
1012	1562	1809	1680	1685
1012.5	1566	1809	1682	1687
1013	1570	1810	1683	1689
1013.5	1574	1811	1684	1691
1014	1577	1812	1686	1692
1014.5	1581	1812	1687	1694
1015	1584	1813	1688	1696
1015.5	1588	1814	1690	1698
1016	1591	1815	1691	1699
1016.5	1594	1816	1692	1701
1017	1598	1816	1694	1703
1017.5	1601	1817	1695	1705
1018	1604	1818	1696	1706
1018.5	1608	1819	1698	1708
1019	1611	1820	1699	1710
1019.5	1615	1820	1701	1712
1020	1618	1822	1702	1713
1020.5	1620	1822	1703	1715
1021	1623	1823	1705	1717
1021.5	1626	1824	1706	1719
1022	1629	1825	1708	1720
1022.5	1632	1826	1709	1722
1023	1635	1827	1711	1724
1023.5	1637	1828	1712	1726
1024	1640	1829	1714	1727
1024.5	1643	1830	1715	1729
1025	1645	1832	1717	1731
1025.5	1648	1833	1718	1732
1026	1651	1835	1720	1734
1026.5	1653	1836	1721	1736
1027	1656	1837	1723	1738
1027.5	1659	1839	1725	1739
1028	1661	1840	1727	1741
1028.5	1663	1841	1729	1743
1029	1666	1843	1731	1745
1029.5	1668	1844	1733	1746
1030	1670	1846	1735	1748
1030.5	1672	1848	1737	1750
1031	1674	1849	1739	1752
1031.5	1677	1851	1742	1753
1032	1679	1853	1744	1755
1032.5	1680	1854	1746	1757
1033	1682	1856	1749	1759
1033.5	1683	1858	1751	1760
1034	1685	1859	1753	1762
1034.5	1687	1861	1756	1764
1035	1688	1863	1758	1766
1035.5	1690	1865	1760	1767
1036	1692	1866	1763	1769
1036.5	1693	1868	1765	1771
1037	1694	1870	1768	1773
1037.5	1695	1871	1770	1774
1038	1697	1873	1773	1776
1038.5	1698	1875	1775	1778
1039	1700	1877	1777	1780
1039.5	1701	1879	1780	1782
1040	1702	1881	1782	1783
1040.5	1703	1883	1785	1785
1041	1704	1885	1787	1787
[truncated: 2,366 more rows]
