# Supplementary material for: Holocene winter climate variability in Central and Eastern Europe
Source: Sci Rep. 2017 Apr 26;7:1196. doi: 10.1038/s41598-017-01397-w (PMC5430645; doi:10.1038/s41598-017-01397-w)
Supplement: Supplementary file 3 — Dataset 3 [file 41598_2017_1397_MOESM3_ESM.xls]

## Sheet: SIC stable isotope analyses
Stable isotope data, Scărișoara Ice Cave, Romania
Depth	Age	δ18O	δ2H	d-excess
cm below surface	cal BP	‰ (VSMOW)	‰(VSMOW)	‰ (=δ2H-8*δ18O)
24	88	-10.3	-70	12.4
26	97	-10.3	-71	11.4
27.5	103	-9.6	-63	13.8
29	110	-9.5	-63	13
30.5	116	-10	-69	11
32	122	-10.6	-75	9.8
33	126	-11.1	-76	12.8
34.5	133	-11.4	-79	12.2
36	139	-11.3	-79	11.4
37.5	145	-11.2	-80	9.6
39	151	-11.9	-84	11.2
40.5	157	-12.5	-89	11
42	164	-12	-84	12
43.5	170	-11.4	-80	11.2
45	176	-11.2	-78	11.6
45.5	178	-11.6	-83	9.8
46.5	182	-11.9	-84	11.2
51.5	199	-10.8	-75	11.4
52.5	200	-10.3	-71	11.4
53	201	-11	-76	12
54.5	203	-11.8	-72	22.4
56	205	-11.5	-75	17
57	206	-11.1	-75	13.8
58	208	-11	-75	13
59.5	210	-11.3	-80	10.4
61	212	-11.4	-80	11.2
63.5	216	-10.9	-78	9.2
65	218	-10.4	-73	10.2
66.5	220	-9.6	-65	11.8
67	221	-9.8	-68	10.4
68.5	223	-10.2	-72	9.6
70	226	-10.1	-70	10.8
72	229	-10.5	-74	10
73.5	231	-11.1	-76	12.8
75	233	-10.7	-73	12.6
76.5	235	-10	-70	10
78	237	-9.7	-69	8.6
79	239	-9.7	-67	10.6
80.5	241	-10	-67	13
82	243	-9.9	-70	9.2
83.5	245	-9.9	-69	10.2
84	246	-9.7	-68	9.6
85.5	248	-9.8	-66	12.4
87	251	-9.7	-66	11.6
88.5	253	-10.1	-69	11.8
90.5	256	-10.4	-71	12.2
92.5	259	-10.5	-72	12
94	261	-10.7	-74	11.6
95.5	263	-10.6	-73	11.8
97	265	-10.6	-71	13.8
98.5	267	-10.5	-72	12
100.5	270	-10.4	-72	11.2
101.5	271	-10.2	-71	10.6
103	273	-9.4	-64	11.2
105	275	-9	-61	11
107	277	-9.6	-67	9.8
109	280	-10.5	-72	12
111	282	-10.9	-77	10.2
112	283	-10.9	-75	12.2
113.5	285	-11.3	-79	11.4
115	286	-11.6	-84	8.8
116.5	288	-11.5	-80	12
118	290	-11.1	-79	9.8
119.5	291	-10.9	-76	11.2
121	293	-10.9	-76	11.2
122	294	-10.9	-75	12.2
123	295	-10.6	-75	9.8
124.5	297	-10.4	-71	12.2
126	299	-10.5	-74	10
127.5	300	-10.7	-75	10.6
129	302	-10.9	-75	12.2
130.5	304	-10.6	-72	12.8
132	305	-10.4	-72	11.2
133.5	307	-9.8	-68	10.4
135	309	-9.9	-68	11.2
136.5	310	-10.2	-71	10.6
138.5	312	-10.7	-74	11.6
140.5	315	-10.7	-74	11.6
142.5	317	-10	-68	12
144.5	319	-9.7	-67	10.6
146	321	-10.1	-72	8.8
148	323	-11.4	-79	12.2
149.5	324	-11.4	-81	10.2
151	326	-11.8	-85	9.4
152	327	-11.8	-83	11.4
153.5	329	-11.8	-84	10.4
155.5	331	-12	-85	11
156	331	-11.7	-83	10.6
157.5	333	-11.2	-79	10.6
160.5	336	-10.9	-73	14.2
163.5	339	-10.4	-71	12.2
166.5	342	-10.8	-76	10.4
169.5	346	-10.7	-76	9.6
173.5	350	-11	-77	11
175	351	-10.7	-75	10.6
176.5	353	-10.3	-72	10.4
178	355	-10.1	-71	9.8
179.5	356	-10.3	-72	10.4
181	358	-10.7	-76	9.6
182	359	-10.7	-76	9.6
183.5	361	-10.5	-72	12
185	362	-10.7	-75	10.6
187	364	-10.8	-74	12.4
189	366	-10.4	-72	11.2
190.5	368	-11.2	-78	11.6
191.5	369	-11	-76	12
192.5	370	-10.8	-79	7.4
193	371	-10.4	-75	8.2
194.5	372	-10.4	-76	7.2
196	374	-10.1	-72	8.8
197.5	376	-9.5	-70	6
199	377	-9.6	-69	7.8
200.5	379	-10.7	-75	10.6
202.5	381	-11	-78	10
204.5	383	-10.7	-77	8.6
206.5	385	-10.7	-74	11.6
208.5	388	-11	-79	9
210.5	390	-11.5	-84	8
213	392	-11.4	-82	9.2
214.5	394	-11.3	-79	11.4
216.5	396	-11.1	-77	11.8
218.5	398	-10.8	-76	10.4
220.5	400	-10.3	-72	10.4
222	402	-10	-72	8
224.5	405	-10.3	-74	8.4
226.5	407	-10.4	-75	8.2
228.5	409	-10.5	-75	9
230.5	411	-10.7	-73	12.6
234	415	-10.8	-76	10.4
235.5	417	-10.9	-73	14.2
237	418	-10.3	-70	12.4
239	420	-10	-67	13
240.5	422	-9.9	-69	10.2
242	424	-10	-71	9
243	425	-9.9	-72	7.2
244.5	426	-9.9	-69	10.2
246	428	-9.4	-67	8.2
247.5	430	-9.3	-65	9.4
248.5	431	-9.3	-65	9.4
250	432	-9.5	-65	11
251.5	434	-9.6	-64	12.8
253	435	-9.6	-65	11.8
254	436	-9.7	-67	10.6
255	437	-10	-67	13
256.5	439	-10.2	-70	11.6
258	441	-9.8	-67	11.4
259.5	442	-9.5	-66	10
261	444	-9.5	-65	11
262.5	445	-9.3	-64	10.4
263	446	-9.3	-64	10.4
264.5	447	-9	-62	10
266	449	-9.7	-64	13.6
267.5	451	-10.1	-69	11.8
269	452	-10.5	-73	11
271	454	-10.4	-72	11.2
272.5	456	-10.4	-71	12.2
274	457	-10.2	-68	13.6
275.5	459	-10.1	-71	9.8
277	460	-10.2	-71	10.6
278.5	462	-10.4	-72	11.2
280	464	-10.8	-77	9.4
281	465	-11.1	-79	9.8
283	467	-11	-78	10
284.5	468	-11	-78	10
286	470	-10.7	-75	10.6
287.5	471	-10.3	-73	9.4
288.5	472	-10.1	-73	7.8
290	474	-10.3	-69	13.4
292	476	-10.1	-69	11.8
294	478	-9.8	-64	14.4
296	480	-10.3	-70	12.4
298	482	-10.6	-73	11.8
300	484	-10.6	-74	10.8
302	486	-11	-77	11
304	488	-10.4	-75	8.2
306	490	-9.7	-69	8.6
308	492	-9.6	-67	9.8
310	494	-10	-73	7
312	496	-10.8	-77	9.4
313.5	498	-10.4	-75	8.2
315	499	-9.8	-73	5.4
316.5	501	-9.8	-71	7.4
318.5	503	-10	-71	9
320.5	505	-10.5	-73	11
322.5	507	-11.3	-80	10.4
324	508	-11.3	-79	11.4
325	510	-10.4	-74	9.2
328	513	-9.7	-69	8.6
330.5	515	-9.4	-65	10.2
331	516	-9.4	-65	10.2
332.5	517	-9.6	-67	9.8
334.5	519	-10.4	-71	12.2
336.5	521	-11.3	-81	9.4
338	523	-11	-77	11
339.5	525	-10.4	-71	12.2
342	527	-10	-68	12
343.5	529	-10.5	-74	10
345	530	-10.8	-76	10.4
346	531	-10.7	-75	10.6
348	533	-10.1	-70	10.8
350	535	-9.5	-65	11
351.5	537	-10.4	-73	10.2
353.5	539	-11.5	-81	11
355.5	541	-10.7	-72	13.6
357.5	543	-9.3	-64	10.4
359.5	545	-9.3	-63	11.4
361.5	547	-10.5	-71	13
363	548	-11.2	-77	12.6
364.5	550	-10.9	-75	12.2
366.5	552	-10.4	-72	11.2
368.5	554	-9.2	-64	9.6
370.5	556	-8.7	-62	7.6
372.5	558	-8.8	-61	9.4
374.5	560	-8.8	-60	10.4
376.5	562	-9	-61	11
378.5	564	-9	-61	11
380	566	-9.5	-64	12
381.5	568	-10.5	-73	11
382.5	569	-10.5	-72	12
384.5	571	-9.7	-65	12.6
386	572	-9.6	-65	11.8
388	574	-9.7	-68	9.6
390	576	-9.7	-67	10.6
391.5	578	-9.9	-67	12.2
393	580	-10.2	-70	11.6
395	582	-10.5	-74	10
397	584	-10.7	-73	12.6
398.5	585	-9.9	-68	11.2
399.5	586	-9.4	-63	12.2
401.5	588	-10.5	-72	12
404	591	-9.9	-65	14.2
405.5	592	-10	-69	11
407	594	-9.7	-67	10.6
408.5	595	-9.6	-66	10.8
410	596	-9.2	-62	11.6
412	598	-9.5	-65	11
414	600	-10.2	-70	11.6
416	602	-10.3	-72	10.4
418	604	-10.2	-70	11.6
420	606	-9.7	-67	10.6
422.5	608	-9.4	-66	9.2
424.5	610	-10	-69	11
426.5	612	-10.6	-73	11.8
428.5	614	-10.2	-69	12.6
431	617	-9.5	-65	11
433	619	-10.5	-73	11
434.5	620	-11	-76	12
436	621	-11.3	-78	12.4
438	623	-9.5	-66	10
440	625	-10.2	-72	9.6
441	626	-9.5	-66	10
443	628	-9.8	-65	13.4
445.5	631	-9.9	-69	10.2
447.5	633	-9.8	-68	10.4
449.5	635	-9.7	-66	11.6
450.5	636	-9.5	-66	10
452.5	637	-9.4	-59	16.2
454.5	639	-9.5	-64	12
456.5	640	-10.3	-72	10.4
458.5	642	-11.1	-77	11.8
461	644	-11.4	-80	11.2
463	645	-10.6	-74	10.8
465	647	-10	-68	12
466	648	-10.1	-70	10.8
468	649	-10.2	-70	11.6
470	651	-10.1	-73	7.8
472	652	-10.1	-72	8.8
474	654	-10.7	-75	10.6
476.5	656	-10.7	-74	11.6
478.5	658	-9.6	-66	10.8
480.5	659	-8.9	-60	11.2
482.5	661	-9.8	-70	8.4
484.5	662	-10.9	-78	9.2
487	664	-11.1	-79	9.8
488	665	-10.1	-69	11.8
490	667	-9.6	-65	11.8
492	668	-10.4	-75	8.2
494	670	-11	-79	9
496	671	-9.5	-67	9
497	672	-9.1	-63	9.8
498	673	-9.6	-66	10.8
500	674	-9.7	-69	8.6
502	678	-9	-63	9
504	682	-9.3	-66	8.4
506	686	-10.4	-75	8.2
506.5	686	-11.2	-79	10.6
508.5	690	-11.5	-81	11
510.5	694	-11.1	-78	10.8
512.5	698	-10.2	-72	9.6
514.5	701	-10.2	-69	12.6
516.5	705	-10.2	-71	10.6
518.5	709	-9.8	-68	10.4
520.5	712	-9.3	-63	11.4
522.5	716	-9.1	-62	10.8
524.5	720	-9.3	-64	10.4
526.5	724	-9.5	-64	12
528.5	727	-9.7	-68	9.6
530.5	731	-10	-70	10
532.5	735	-10.4	-75	8.2
534.5	738	-10.5	-74	10
536.5	742	-10.8	-76	10.4
538.5	745	-10.8	-76	10.4
540.5	749	-10.2	-71	10.6
542.5	753	-10.1	-70	10.8
544.5	756	-10.2	-73	8.6
546.5	760	-10.3	-73	9.4
548	763	-10.4	-72	11.2
549.5	765	-10.6	-75	9.8
551.5	769	-10.7	-75	10.6
553.5	774	-11	-78	10
555.5	778	-10.7	-75	10.6
557.5	782	-10.6	-72	12.8
559.5	786	-10.7	-73	12.6
561.5	790	-10.3	-71	11.4
563.5	795	-10.4	-71	12.2
565.5	799	-11	-77	11
567.5	803	-10.7	-72	13.6
570	808	-9.8	-67	11.4
572	813	-9.7	-68	9.6
573.5	816	-9.9	-67	12.2
575.5	820	-9.4	-65	10.2
577.5	824	-9.3	-64	10.4
579.5	829	-9.4	-64	11.2
581.5	833	-9.5	-66	10
584	838	-9.5	-68	8
588	846	-9.5	-66	10
590	851	-9.7	-68	9.6
592	855	-10	-69	11
594	859	-10.1	-72	8.8
596	863	-10.4	-73	10.2
598	868	-10.4	-72	11.2
600	872	-10.3	-71	11.4
602	876	-9.8	-67	11.4
604	880	-9.5	-64	12
606	884	-9.7	-65	12.6
607.5	887	-9.4	-65	10.2
609	890	-8.8	-67	3.4
610.5	893	-9.2	-67	6.6
612.5	897	-10.3	-74	8.4
614.5	901	-10.3	-74	8.4
616.5	905	-10.4	-73	10.2
618.5	909	-10.3	-73	9.4
620.5	913	-9.9	-71	8.2
622.5	917	-8.4	-62	5.2
625.5	923	-9.3	-65	9.4
628.5	929	-9	-64	8
631.5	935	-8.4	-59	8.2
634.5	941	-7.7	-55	6.6
637.5	947	-8.1	-56	8.8
640.5	953	-8.5	-58	10
643.5	959	-9.1	-64	8.8
646.5	965	-9.7	-65	12.6
649.5	971	-9	-61	11
652.5	977	-8.7	-59	10.6
657.5	987	-9.9	-67	12.2
660.5	994	-10	-69	11
663.5	1000	-9.7	-66	11.6
666.5	1006	-9.5	-64	12
669.5	1012	-9.7	-65	12.6
672.5	1019	-9.7	-67	10.6
675.5	1025	-10	-67	13
678.5	1031	-9.1	-62	10.8
682.5	1040	-8.7	-59	10.6
685	1045	-8.9	-64	7.2
687.5	1050	-9.2	-62	11.6
689.5	1055	-9.2	-67	6.6
691.5	1059	-8.4	-60	7.2
693.5	1063	-8.5	-60	8
695.5	1067	-8.8	-61	9.4
697.5	1072	-9	-63	9
699.5	1076	-9	-61	11
701.5	1079	-9.3	-67	7.4
703.5	1082	-10.1	-71	9.8
705	1084	-10	-72	8
707	1087	-9.8	-72	6.4
709	1091	-9.8	-69	9.4
711	1094	-9.8	-69	9.4
713	1097	-9.8	-70	8.4
715	1100	-9.9	-69	10.2
717	1103	-9.5	-67	9
719.5	1106	-9.5	-67	9
721	1109	-9.1	-64	8.8
722.5	1111	-8.9	-60	11.2
724.5	1114	-9.4	-64	11.2
726	1116	-9.7	-68	9.6
728	1119	-10	-70	10
730	1122	-10.4	-73	10.2
732	1125	-10.8	-75	11.4
734	1128	-10.3	-73	9.4
736	1131	-10.3	-72	10.4
738	1134	-10.5	-74	10
741	1138	-11	-78	10
743	1141	-10.8	-77	9.4
745	1144	-10.3	-73	9.4
746.5	1147	-10	-70	10
748.5	1149	-10.1	-71	9.8
750.5	1152	-10.2	-73	8.6
752	1154	-10.1	-71	9.8
752.5	1155	-9.9	-70	9.2
754	1157	-9.9	-69	10.2
756	1160	-9.9	-69	10.2
757.5	1162	-10	-69	11
759	1164	-9.8	-68	10.4
761	1167	-9.6	-66	10.8
763.5	1170	-9.8	-67	11.4
765.5	1173	-10	-69	11
767	1175	-9.4	-64	11.2
768	1176	-9.2	-64	9.6
769	1178	-9	-62	10
771	1180	-9.2	-64	9.6
773	1183	-9.2	-64	9.6
775	1186	-9.1	-63	9.8
776	1187	-9.3	-65	9.4
777	1189	-9.3	-63	11.4
778	1190	-9	-62	10
779	1191	-8.9	-62	9.2
780.5	1194	-9	-61	11
782	1196	-9.3	-64	10.4
783.5	1198	-9.7	-67	10.6
784.5	1199	-9.9	-67	12.2
786	1201	-10	-67	13
787	1202	-9.6	-67	9.8
788	1204	-10.1	-70	10.8
789	1205	-10	-69	11
791	1208	-10.1	-68	12.8
793	1211	-10	-69	11
795	1213	-10.1	-69	11.8
797	1216	-10.1	-70	10.8
798.5	1218	-9.4	-65	10.2
800.5	1221	-8.9	-61	10.2
802.5	1224	-8.8	-60	10.4
804.5	1226	-9.3	-65	9.4
806.5	1229	-9.8	-70	8.4
808.5	1232	-10	-70	10
810.5	1234	-10	-70	10
812.5	1237	-9.9	-67	12.2
814.5	1240	-10	-69	11
817.5	1244	-10.7	-73	12.6
820.5	1248	-11.5	-82	10
823.5	1252	-11.5	-80	12
826.5	1256	-11.1	-76	12.8
829.5	1260	-10.4	-70	13.2
832.5	1264	-10.9	-73	14.2
837.5	1270	-12.4	-84	15.2
840.5	1274	-10.6	-72	12.8
843.5	1278	-11.2	-77	12.6
845.5	1281	-12.1	-84	12.8
848.5	1285	-12.8	-87	15.4
850.5	1287	-11.1	-75	13.8
852.5	1290	-10.2	-72	9.6
854	1293	-10	-70	10
855.5	1295	-10.1	-73	7.8
857.5	1298	-10.4	-74	9.2
860	1302	-10.5	-74	10
862.5	1305	-10	-73	7
865	1309	-10.4	-73	10.2
866.5	1311	-9.9	-69	10.2
868.5	1314	-9.3	-66	8.4
871.5	1319	-9.5	-67	9
873.5	1322	-10	-72	8
875.5	1325	-10.1	-71	9.8
877.5	1328	-9.5	-66	10
880	1332	-9.3	-65	9.4
884	1338	-9.9	-68	11.2
885.5	1340	-10.3	-71	11.4
887.5	1343	-10.1	-70	10.8
889.5	1346	-9.3	-64	10.4
891.5	1349	-8.9	-62	9.2
893	1351	-9.1	-61	11.8
895	1354	-9.8	-68	10.4
896.5	1356	-10.4	-72	11.2
898	1359	-10.6	-75	9.8
898.5	1359	-10.1	-70	10.8
900.5	1363	-9.9	-68	11.2
902.5	1370	-10	-71	9
904.5	1376	-10	-70	10
905.5	1379	-9.8	-69	9.4
906.5	1383	-9.8	-68	10.4
907.5	1386	-9.6	-69	7.8
909	1391	-9.7	-67	10.6
910.5	1395	-9.7	-69	8.6
912	1400	-9.7	-68	9.6
914	1407	-9.4	-67	8.2
916	1413	-9.6	-67	9.8
918	1420	-10.1	-67	13.8
920	1426	-9.9	-68	11.2
922	1432	-9.6	-67	9.8
924	1439	-9.2	-65	8.6
925.5	1444	-9.4	-65	10.2
927	1449	-9.6	-68	8.8
929	1455	-10.3	-75	7.4
931	1462	-10.5	-75	9
933	1468	-10.6	-71	13.8
935	1474	-10.5	-75	9
937	1481	-10.3	-70	12.4
938.5	1486	-9.6	-67	9.8
940.5	1492	-9.2	-63	10.6
942	1497	-9	-61	11
944	1503	-9.2	-62	11.6
947	1512	-9.4	-66	9.2
948.5	1517	-9.5	-66	10
950	1522	-9.9	-68	11.2
952	1527	-10.1	-71	9.8
953.5	1530	-9.9	-70	9.2
955	1534	-9.3	-66	8.4
957	1539	-9.2	-63	10.6
958.5	1542	-9.8	-68	10.4
960	1546	-10.2	-72	9.6
961	1548	-10.5	-77	7
963	1553	-10.9	-76	11.2
965	1558	-10.8	-76	10.4
968	1565	-10.3	-72	10.4
969.5	1569	-10	-70	10
971	1573	-9.8	-70	8.4
972.5	1576	-9.4	-68	7.2
974.5	1581	-8.7	-60	9.6
980	1595	-9.7	-67	10.6
981.5	1598	-10.9	-76	11.2
983	1602	-11	-77	11
985	1607	-9.5	-66	10
987	1612	-9	-61	11
989	1617	-9	-60	12
991	1622	-9.3	-64	10.4
992	1624	-10	-71	9
994	1629	-10.3	-71	11.4
996	1634	-10.3	-69	13.4
998	1639	-10.2	-70	11.6
1000	1644	-9.8	-69	9.4
1002	1651	-9.8	-68	10.4
1004	1658	-9.7	-66	11.6
1006	1664	-9.5	-64	12
1008	1671	-9.4	-65	10.2
1010	1678	-9.3	-65	9.4
1012.5	1687	-9.3	-63	11.4
1013	1689	-9.2	-65	8.6
1014.5	1694	-9.1	-63	9.8
1017.5	1705	-8.7	-59	10.6
1020	1713	-8.3	-56	10.4
1023	1724	-8.7	-62	7.6
1027	1738	-9.1	-63	9.8
1028.5	1743	-9.9	-70	9.2
1031	1752	-10.2	-72	9.6
1034	1762	-9.7	-69	8.6
1035.5	1767	-9.6	-65	11.8
1037	1773	-9.5	-68	8
1039	1780	-9.8	-69	9.4
1041	1787	-9.8	-68	10.4
1043	1794	-9.9	-70	9.2
1045	1801	-10	-68	12
1047	1808	-10	-69	11
1049	1815	-10.1	-68	12.8
1051	1827	-10.2	-68	13.6
1053	1844	-9.8	-68	10.4
1055	1860	-9.8	-69	9.4
1057	1877	-9.7	-67	10.6
1059	1893	-9.6	-67	9.8
1062.5	1923	-9.5	-67	9
1065	1944	-9.7	-68	9.6
1066	1952	-9.6	-69	7.8
1068.5	1973	-9.6	-68	8.8
1071	1994	-9.7	-69	8.6
1073.5	2015	-9.3	-62	12.4
1076	2035	-8.7	-58	11.6
1078.5	2056	-8.9	-57	14.2
1081	2077	-9.3	-62	12.4
1084	2102	-8.6	-58	10.8
1086	2118	-8.4	-56	11.2
1088	2135	-8.5	-58	10
1089.5	2148	-8.5	-60	8
1092	2168	-8.5	-60	8
1094.5	2189	-8.7	-60	9.6
1097	2210	-8.6	-57	11.8
1100	2235	-9.2	-62	11.6
1101	2239	-9.6	-67	9.8
1103	2247	-9.1	-62	10.8
1105	2256	-9	-63	9
1107	2264	-9.4	-66	9.2
1108	2268	-9.7	-67	10.6
1109.5	2274	-9.6	-67	9.8
1111	2280	-9.4	-64	11.2
1112.5	2287	-9.3	-65	9.4
1114.5	2295	-9.2	-65	8.6
1117	2305	-9.5	-65	11
1119.5	2316	-9.5	-66	10
1122	2327	-9.5	-68	8
1124	2335	-10	-69	11
1126	2343	-10	-70	10
1128	2352	-9.4	-64	11.2
1130	2360	-9.2	-62	11.6
1132	2369	-9.1	-61	11.8
1134	2377	-9.3	-63	11.4
1136	2386	-9.2	-63	10.6
1138	2395	-9.2	-64	9.6
1140	2403	-8.9	-61	10.2
1142	2412	-8.6	-59	9.8
1143	2416	-8.5	-57	11
1145	2425	-9.1	-61	11.8
1147	2433	-9.8	-66	12.4
1148	2437	-10.1	-69	11.8
1152	2451	-10.2	-71	10.6
1154	2457	-9.9
1156	2462	-9.4	-65	10.2
1158	2467	-9.1	-62	10.8
1160	2473	-9	-63	9
1161.5	2477	-9	-62	10
1163	2481	-9.3	-64	10.4
1165	2486	-9.3	-64	10.4
1167	2492	-9.2	-63	10.6
1169	2497	-9.1	-62	10.8
1170.5	2501	-9.4	-63	12.2
1173	2508	-9.5	-64	12
1177	2518	-9.2	-64	9.6
1179	2524	-8.8	-62	8.4
1181	2529	-9.1	-64	8.8
1183	2534	-9.5	-68	8
1185	2539	-9.5	-65	11
1187	2545	-9.4	-65	10.2
1189	2550	-9.3	-63	11.4
1191	2555	-9	-62	10
1193	2561	-9.1	-63	9.8
1196	2569	-9	-63	9
1198.5	2575	-8.8	-62	8.4
1201	2584	-8.8	-59	11.4
1203.5	2595	-9.3	-63	11.4
1206	2607	-9.9	-67	12.2
1209	2621	-10.1	-68	12.8
1211.5	2633	-9.8	-66	12.4
1214.5	2648	-9.7	-66	11.6
1216.5	2657	-9.7	-67	10.6
1218.5	2667	-9.6	-68	8.8
1220.5	2676	-9.6	-68	8.8
1222	2683	-9.4	-67	8.2
1224	2692	-9.3	-66	8.4
1226	2701	-9.5	-64	12
1228	2710	-9.3	-65	9.4
1230	2719	-9	-62	10
1232	2728	-9.3	-65	9.4
1234	2737	-9.4	-64	11.2
1236	2746	-9.4	-66	9.2
1239	2760	-9.4	-64	11.2
1241.5	2771	-9.1	-63	9.8
1244	2783	-8.9	-63	8.2
1246.5	2794	-8.5	-60	8
1249	2805	-7.9	-54	9.2
1251.5	2820	-7.8	-53	9.4
1254	2837	-8.4	-56	11.2
1255	2844	-9.1	-64	8.8
1257	2858	-9.2	-64	9.6
1259	2872	-9.1	-62	10.8
1261	2885	-9.4	-66	9.2
1263	2899	-9.4	-66	9.2
1265	2913	-9.4	-68	7.2
1267	2927	-9.8	-67	11.4
1270	2948	-9.7	-67	10.6
1272	2961	-9.7	-69	8.6
1274	2975	-9.5	-67	9
1276.5	2992	-9	-63	9
1279	3009	-8.8	-61	9.4
1281.5	3026	-9	-63	9
1284	3044	-9.2	-65	8.6
1286.5	3061	-8.9	-61	10.2
1289	3078	-8.9	-63	8.2
1291.5	3095	-9.1	-65	7.8
1294	3112	-9.1	-64	8.8
1297	3132	-9	-62	10
1300	3152	-9.1	-63	9.8
1302.5	3168	-9.3	-64	10.4
1305	3185	-9.8	-70	8.4
1307.5	3201	-10.1	-71	9.8
1309	3211	-10.3	-72	10.4
1311.5	3228	-10	-71	9
1314	3245	-9.9	-70	9.2
1316	3258	-9.9	-70	9.2
1321	3291	-10	-68	12
1326	3324	-10.2	-71	10.6
1331	3357	-9.2	-63	10.6
1336	3391	-9.8	-67	11.4
1341	3424	-9.3	-64	10.4
1347	3463	-9.5	-65	11
1349	3477	-9.6	-66	10.8
1351	3490	-10	-71	9
1353	3503	-10.2	-73	8.6
1355	3516	-10.1	-71	9.8
1357	3529	-9.9	-70	9.2
1358	3535	-10	-70	10
1359	3542	-10.1	-71	9.8
1361	3555	-10.2	-73	8.6
1363	3568	-10.1	-71	9.8
1365	3581	-9.9	-70	9.2
1367	3594	-9.5	-67	9
1369	3607	-9.4	-66	9.2
1371	3620	-9.5	-67	9
1374	3640	-9.5	-69	7
1376	3653	-9.6	-67	9.8
1377.5	3663	-9.6	-68	8.8
1379.5	3676	-9.7	-68	9.6
1381	3686	-9.6	-67	9.8
1384	3706	-9.3	-66	8.4
1387	3725	-9.4	-67	8.2
1389	3738	-9.6	-67	9.8
1392	3758	-9.6	-68	8.8
1395	3777	-9.4	-67	8.2
1398	3797	-9.3	-66	8.4
1401	3817	-8.4	-58	9.2
1404	3838	-8.7	-62	7.6
1407	3859	-8.9	-63	8.2
1410	3880	-9.8	-69	9.4
1413	3901	-10	-71	9
1416	3922	-9.6	-68	8.8
1419	3943	-8.7	-59	10.6
1421	3957	-8.7	-59	10.6
1423	3970	-9.1	-63	9.8
1425	3985	-9.4	-68	7.2
1427	3999	-9.5	-66	10
1429	4013	-9.5	-66	10
1430.5	4023	-9.6	-68	8.8
1433	4040	-9.5	-66	10
1435	4055	-9.6	-66	10.8
1437	4068	-9.8	-70	8.4
1439	4082	-9.7	-66	11.6
1440.5	4092	-9.6	-65	11.8
1442	4103	-9.8	-67	11.4
1445	4124	-9.6	-66	10.8
1448	4145	-9.1	-62	10.8
1453	4179	-9.1	-61	11.8
1458	4213	-9.6	-67	9.8
1463	4246	-9.3	-65	9.4
1468	4280	-9.9	-70	9.2
1473	4313	-9.5	-65	11
1478	4346	-8.6	-59	9.8
1483	4380	-8.8	-60	10.4
1487	4407	-8.9	-60	11.2
1491.5	4438	-8.9	-61	10.2
1496	4468	-9.2	-64	9.6
1500.5	4498	-10.4	-72	11.2
1505	4523	-10.6	-75	9.8
1507.5	4536	-10.6	-74	10.8
1510	4550	-10.5	-74	10
1512	4561	-10.5	-73	11
1514	4572	-10.7	-75	10.6
1516	4583	-10.7	-76	9.6
1518	4593	-10.6	-72	12.8
1520	4604	-10.4	-72	11.2
1524	4626	-10.3	-71	11.4
1527	4642	-9.8	-68	10.4
1530	4659	-9.8	-68	10.4
1532	4670	-9.8	-71	7.4
1534	4681	-9.9	-68	11.2
1537	4697	-10	-70	10
1541	4719	-9.8	-69	9.4
1542.5	4727	-9.7	-69	8.6
1544	4735	-9.6	-68	8.8
1546	4746	-9.7	-70	7.6
1549	4762	-10.2	-73	8.6
1551	4770	-10.3	-76	6.4
1552.5	4773	-10.2	-74	7.6
1554	4776	-9.8	-72	6.4
1555.5	4780	-9.5	-69	7
1557	4783	-9.5	-67	9
1559	4787	-9.6	-67	9.8
1561	4792	-10	-70	10
1563	4796	-10.1	-71	9.8
1565	4800	-10	-70	10
1567	4805	-9.5	-68	8
1569.5	4810	-9.4	-65	10.2
1572	4815	-9.2	-65	8.6
1574.5	4820	-8.9	-63	8.2
1577	4826	-8.8	-60	10.4
1579.5	4831	-8.8	-61	9.4
1582	4836	-8.9	-63	8.2
1584.5	4842	-8.9	-62	9.2
1587	4847	-8.7	-61	8.6
1589.5	4852	-9	-64	8
1592	4858	-9.6	-67	9.8
1594.5	4863	-9.6	-69	7.8
1597	4868	-9.5	-66	10
1600	4874	-9.1	-65	7.8
1602.5	4880	-8.7	-62	7.6
1605	4886	-8.8	-62	8.4
1607.5	4891	-8.9	-61	10.2
1610	4897	-8.8	-62	8.4
1612.5	4902	-8.5	-60	8
1615	4908	-8.5	-61	7
1617.5	4913	-8.3	-58	8.4
1619	4917	-8.3	-58	8.4
1622	4923	-8.4	-59	8.2
1625	4930	-8.7	-62	7.6
1628	4937	-9.2	-65	8.6
1631	4943	-9.2	-65	8.6
1634	4950	-8.9	-64	7.2
1637	4957	-8.6	-61	7.8
1640	4963	-8.1	-56	8.8
1643	4970	-8	-56	8
1646	4977	-8.5	-59	9
1649	4983	-9	-64	8
1653	4993	-9.6	-68	8.8
1656	5000	-10.1	-71	9.8
1659	5007	-10.3	-73	9.4
1662	5014	-9.9	-69	10.2
1665	5021	-9.7	-68	9.6
1668	5028	-9.4	-65	10.2
1671	5035	-8.9	-60	11.2
1674	5042	-8.8	-60	10.4
1677	5049	-8.9	-62	9.2
1680	5056	-8.8	-62	8.4
1682.5	5062	-8.8	-62	8.4
1685	5067	-8.9	-62	9.2
1687.5	5073	-8.9	-64	7.2
1690	5079	-9.1	-64	8.8
1692.5	5085	-9	-63	9
1695	5090	-8.8	-61	9.4
1697	5095	-8.6	-61	7.8
1699	5099	-8.7	-61	8.6
1701	5117	-8.8	-63	7.4
1704	5162	-9.1	-63	9.8
1707	5207	-9.8	-69	9.4
1709	5238	-9.5	-68	8
1711	5268	-9.9	-71	8.2
1713	5298	-9.6	-68	8.8
1715	5329	-9.5	-68	8
1717	5359	-9.5	-68	8
1720	5405	-9.4	-69	6.2
1723	5451	-9.1	-64	8.8
1726	5496	-9.1	-64	8.8
1729	5541	-9.5	-69	7
1733	5601	-9.6	-70	6.8
1735	5631	-9.8	-70	8.4
1737	5661	-9.7	-70	7.6
1739	5691	-9.6	-68	8.8
1741	5721	-9.8	-70	8.4
1743	5751	-10.2	-74	7.6
1745	5781	-10.4	-73	10.2
1747	5811	-10.7	-77	8.6
1749.5	5849	-11	-80	8
1752	5910	-10.9	-77	10.2
1754	5964	-10.5	-76	8
1756	6018	-10.3	-74	8.4
1758	6072	-10.1	-72	8.8
1760	6126	-10.2	-73	8.6
1762	6180	-10.1	-73	7.8
1763	6208	-9.9	-73	6.2
1764	6234	-10	-72	8
1766.5	6302	-10.2	-73	8.6
1769	6369	-10.1	-72	8.8
1771	6423	-10.1	-72	8.8
1773.5	6491	-9.8	-68	10.4
1776	6558	-9.4	-66	9.2
1778.5	6626	-9.2	-65	8.6
1781	6693	-9.2	-63	10.6
1783.5	6760	-9.4	-67	8.2
1786	6828	-9.7	-68	9.6
1788	6882	-9.8	-69	9.4
1790	6936	-9.7	-69	8.6
1791	6962	-9.8	-69	9.4
1793	7016	-10.1	-70	10.8
1797	7123	-10.3	-74	8.4
1801	7210	-10.5	-76	8
1805	7238	-10.2	-72	9.6
1809	7266	-9.9	-73	6.2
1813	7294	-10.2	-74	7.6
1815.5	7311	-10.1	-73	7.8
1818	7328	-9.9	-71	8.2
1820	7343	-9.6	-69	7.8
1823.5	7367	-9.9	-69	10.2
1825	7377	-10	-70	10
1829	7405	-10.2	-75	6.6
1831	7419	-10.1	-73	7.8
1833	7433	-9.9	-70	9.2
1835	7447	-9.8	-70	8.4
1837	7461	-9.7	-70	7.6
1839	7475	-9.9	-70	9.2
1841	7489	-9.9	-72	7.2
1843	7503	-9.7	-70	7.6
1845	7516	-9.5	-67	9
1847	7530	-9.6	-68	8.8
1850	7551	-9.6	-70	6.8
1853	7571	-9.9	-72	7.2
1856	7592	-10.1	-72	8.8
1865	7655	-9.8	-72	6.4
1868	7675	-9.8	-71	7.4
1871	7697	-9.8	-70	8.4
1873	7710	-9.6	-68	8.8
1874	7717	-9.6	-67	9.8
1877	7738	-9.6	-69	7.8
1880	7759	-9.8	-70	8.4
1882	7773	-10.1	-72	8.8
1884.5	7790	-10.3	-73	9.4
1887	7808	-10.2	-73	8.6
1889.5	7825	-10	-71	9
1892	7842	-9.9	-71	8.2
1894.5	7860	-9.9	-73	6.2
1897	7877	-10.1	-73	7.8
1900	7898	-10.3	-74	8.4
1903	7918	-10.5	-77	7
1906	7939	-10.8	-77	9.4
1909	7959	-11	-79	9
1912	7979	-10.9	-77	10.2
1915	8000	-10.5	-75	9
1918	8020	-10.1	-71	9.8
1921	8041	-9.9	-68	11.2
1924	8061	-9.9	-71	8.2
1928	8088	-10.2	-74	7.6
1930.5	8105	-10.3	-75	7.4
1933	8122	-10.4	-74	9.2
1935	8136	-10.5	-73	11
1937	8150	-10.5	-75	9
1939.5	8167	-10.7	-74	11.6
1942	8185	-11.1	-77	11.8
1944.5	8202	-11.1	-79	9.8
1947	8220	-11.3	-82	8.4
1949.5	8237	-11.4	-81	10.2
1952	8251	-11.5	-82	10
1954.5	8264	-11.1	-78	10.8
1957	8276	-10.7	-78	7.6
1961	8297	-10.5	-75	9
1963	8307	-10.3	-74	8.4
1965	8317	-10.4	-76	7.2
1967	8327	-10.6	-78	6.8
1969	8337	-10.6	-78	6.8
1971.5	8349	-10.8	-78	8.4
1974	8361	-11	-80	8
1976.5	8374	-11	-79	9
1979	8386	-11	-83	5
1981.5	8399	-11.2	-86	3.6
1984	8412	-11.1	-83	5.8
1988	8432	-11	-80	8
1991	8447	-10.9	-80	7.2
1993.5	8459	-10.6	-75	9.8
1996	8472	-10.5	-75	9
2000	8492	-10.5	-75	9
2002	8502	-10.6	-78	6.8
2004	8513	-10.7	-78	7.6
2006.5	8526	-10.7	-79	6.6
2009	8540	-10.8	-80	6.4
2011	8551	-10.9	-81	6.2
2014	8567	-11.1	-79	9.8
2017	8583	-11.4	-82	9.2
2019.5	8596	-11.7	-88	5.6
2022	8610	-11.8	-91	3.4
2024	8620	-11.9	-90	5.2
2026	8631	-11.8	-86	8.4
2028	8642	-11.7	-87	6.6
2030	8653	-11.6	-86	6.8
2032	8663	-11.5	-84	8
2034	8674	-11.2	-80	9.6
2036.5	8687	-10.9	-80	7.2
2039	8701	-10.8	-78	8.4
2041.5	8714	-10.8	-78	8.4
2044	8728	-10.8	-78	8.4
2046.5	8741	-10.8	-77	9.4
2049.5	8757	-10.8	-77	9.4
2052	8771	-10.9	-78	9.2
2055.5	8789	-10.9	-78	9.2
2059	8808	-11	-79	9
2060.5	8816	-10.8	-79	7.4
2064	8835	-10.7	-77	8.6
2068.5	8859	-10.5	-76	8
2070.5	8870	-10.5	-74	10
2072.5	8880	-10.5	-77	7
2074.5	8891	-10.6	-76	8.8
2077	8904	-10.7	-78	7.6
2079.5	8918	-10.7	-76	9.6
2082	8931	-10.8	-79	7.4
2084.5	8944	-10.9	-78	9.2
2087	8958	-11	-81	7
2089	8969	-11	-80	8
2091	8980	-11	-81	7
2093	8990	-11	-78	10
2095	9001	-11	-80	8
2097	9012	-11.1	-82	6.8
2098	9017	-11.3	-81	9.4
2100	9028	-11.2	-83	6.6
2102	9044	-11.4	-83	8.2
2104	9061	-11.4	-83	8.2
2106	9077	-11.4	-84	7.2
2108	9094	-11.3	-82	8.4
2110	9110	-11.4	-83	8.2
2112	9127	-11.3	-82	8.4
2114	9143	-11.2	-80	9.6
2116	9160	-11.1	-80	8.8
2118	9176	-11.1	-81	7.8
2120	9192	-11.1	-83	5.8
2122	9209	-11.1	-82	6.8
2124	9225	-11.2	-82	7.6
2125	9233	-11.3	-83	7.4
2128	9257	-11.4	-85	6.2
2130.5	9278	-11.4	-84	7.2
2133	9298	-11.3	-84	6.4
2135.5	9318	-11.2	-83	6.6
2138	9338	-11.1	-83	5.8
2140.5	9359	-11.3	-82	8.4
2143	9379	-11.3	-84	6.4
2145.5	9399	-11.5	-84	8
2148	9419	-11.5	-83	9
2152	9452	-11.7	-86	7.6
2155	9478	-11.7	-86	7.6
2159	9513	-11.9	-87	8.2
2161	9530	-11.8	-86	8.4
2164	9556	-11.8	-84	10.4
2169	9599	-11.7	-86	7.6
2172	9625	-11.7	-86	7.6
2175	9651	-11.6	-85	7.8
2178	9678	-11.4	-84	7.2
2181	9704	-11.3	-83	7.4
2184	9730	-11.3	-82	8.4
2187	9756	-11.2	-81	8.6
2190	9783	-11.3	-82	8.4
2193	9809	-10.8	-79	7.4
2197	9844	-10.9	-79	8.2
2199	9862	-10.9	-79	8.2
2201	9881	-10.8	-79	7.4
2203	9901	-10.8	-80	6.4
2205	9921	-11.1	-81	7.8
2207	9941	-11	-81	7
2209	9962	-11.2	-81	8.6
2212	9992	-11.1	-80	8.8
2215	10022	-11.2	-82	7.6
2218	10052	-11.3	-85	5.4
2219	10062	-11	-80	8
2222	10092	-11	-80	8
